# Supplementary material for: Targeting SARS-CoV-2 receptor-binding domain to cells expressing CD40 improves protection to infection in convalescent macaques
Source: Nat Commun. 2021 Sep 1;12:5215. doi: 10.1038/s41467-021-25382-0 (PMC8410935; doi:10.1038/s41467-021-25382-0)
Supplement: Supplementary file 4 — Source Data [file 41467_2021_25382_MOESM4_ESM.xlsx]

## Sheet: Fig2b
Figure 2b
Assay	Week post immunisation	Group	Animal ID	Value (relative MFI to negative signal)
IgG Spike Luminex	0	Naive	MF1	0.38
IgG Spike Luminex	2	Naive	MF1	0.38
IgG Spike Luminex	4	Naive	MF1	0.55
IgG Spike Luminex	4.6	Naive	MF1	0.68
IgG Spike Luminex	5.3	Naive	MF1	15.51
IgG Spike Luminex	6	Naive	MF1	80.14
IgG Spike Luminex	6.9	Naive	MF1	63.64
IgG Spike Luminex	0	Naive	MF2	3
IgG Spike Luminex	2	Naive	MF2	3.25
IgG Spike Luminex	4	Naive	MF2	4.3
IgG Spike Luminex	4.6	Naive	MF2	3.05
IgG Spike Luminex	5.3	Naive	MF2	10.55
IgG Spike Luminex	6	Naive	MF2	81.41
IgG Spike Luminex	6.9	Naive	MF2	95.43
IgG Spike Luminex	0	Naive	MF3	0.37
IgG Spike Luminex	2	Naive	MF3	0.2
IgG Spike Luminex	4	Naive	MF3	0.19
IgG Spike Luminex	4.6	Naive	MF3	0.57
IgG Spike Luminex	5.3	Naive	MF3	8.73
IgG Spike Luminex	6	Naive	MF3	146.51
IgG Spike Luminex	6.9	Naive	MF3	334.08
IgG Spike Luminex	0	Naive	MF4	0.36
IgG Spike Luminex	2	Naive	MF4	0.26
IgG Spike Luminex	4	Naive	MF4	0.59
IgG Spike Luminex	4.6	Naive	MF4	0.75
IgG Spike Luminex	5.3	Naive	MF4	6.85
IgG Spike Luminex	6	Naive	MF4	21.49
IgG Spike Luminex	6.9	Naive	MF4	23.51
IgG Spike Luminex	0	Naive	MF5	0.2
IgG Spike Luminex	2	Naive	MF5	0.17
IgG Spike Luminex	4	Naive	MF5	0.15
IgG Spike Luminex	4.6	Naive	MF5	0.49
IgG Spike Luminex	5.3	Naive	MF5	3.68
IgG Spike Luminex	6	Naive	MF5	48.89
IgG Spike Luminex	6.9	Naive	MF5	55.78
IgG Spike Luminex	0	Naive	MF6	1.15
IgG Spike Luminex	2	Naive	MF6	1.91
IgG Spike Luminex	4	Naive	MF6	1.12
IgG Spike Luminex	4.6	Naive	MF6	1.54
IgG Spike Luminex	5.3	Naive	MF6	16.62
IgG Spike Luminex	6	Naive	MF6	80.8
IgG Spike Luminex	6.9	Naive	MF6	93.67
IgG Spike Luminex	-24.6	Conv.	MF7	0.431585
IgG Spike Luminex	-23.6	Conv.	MF7	10.8643
IgG Spike Luminex	-22.7	Conv.	MF7	162.86
IgG Spike Luminex	-21.9	Conv.	MF7	230.408
IgG Spike Luminex	-20.9	Conv.	MF7	117.117
IgG Spike Luminex	-19.9	Conv.	MF7	106.433
IgG Spike Luminex	-18.9	Conv.	MF7	95.8702
IgG Spike Luminex	-17.9	Conv.	MF7	74.5749
IgG Spike Luminex	-14.9	Conv.	MF7	40.6858
IgG Spike Luminex	0	Conv.	MF7	93.0276
IgG Spike Luminex	2	Conv.	MF7	90.0535
IgG Spike Luminex	4	Conv.	MF7	92.106
IgG Spike Luminex	4.6	Conv.	MF7	107.523
IgG Spike Luminex	5.3	Conv.	MF7	1239.43
IgG Spike Luminex	6	Conv.	MF7	1419.14
IgG Spike Luminex	6.9	Conv.	MF7	1042.54
IgG Spike Luminex	-24.6	Conv.	MF8	0.707409
IgG Spike Luminex	-23.6	Conv.	MF8	4.13088
IgG Spike Luminex	-22.7	Conv.	MF8	101.87
IgG Spike Luminex	-21.9	Conv.	MF8	167.422
IgG Spike Luminex	-20.9	Conv.	MF8	247.468
IgG Spike Luminex	-19.9	Conv.	MF8	237.441
IgG Spike Luminex	-18.9	Conv.	MF8	281.346
IgG Spike Luminex	-17.9	Conv.	MF8	227.268
IgG Spike Luminex	-14.9	Conv.	MF8	148.274
IgG Spike Luminex	0	Conv.	MF8	146.14
IgG Spike Luminex	2	Conv.	MF8	146.89
IgG Spike Luminex	4	Conv.	MF8	128.401
IgG Spike Luminex	4.6	Conv.	MF8	141.961
IgG Spike Luminex	5.3	Conv.	MF8	1412.1
IgG Spike Luminex	6	Conv.	MF8	1381.4
IgG Spike Luminex	6.9	Conv.	MF8	1174.19
IgG Spike Luminex	-24.6	Conv.	MF9	0.15576
IgG Spike Luminex	-23.6	Conv.	MF9	1.12115
IgG Spike Luminex	-22.7	Conv.	MF9	47.4597
IgG Spike Luminex	-21.9	Conv.	MF9	52.3548
IgG Spike Luminex	-20.9	Conv.	MF9	101.005
IgG Spike Luminex	-19.9	Conv.	MF9	90.4916
IgG Spike Luminex	-18.9	Conv.	MF9	106.7
IgG Spike Luminex	-17.9	Conv.	MF9	103.975
IgG Spike Luminex	-14.9	Conv.	MF9	64.6339
IgG Spike Luminex	0	Conv.	MF9	59.0362
IgG Spike Luminex	2	Conv.	MF9	60.9865
IgG Spike Luminex	4	Conv.	MF9	56.6382
IgG Spike Luminex	4.6	Conv.	MF9	75.6896
IgG Spike Luminex	5.3	Conv.	MF9	949.21
IgG Spike Luminex	6	Conv.	MF9	930.836
IgG Spike Luminex	6.9	Conv.	MF9	822.996
IgG Spike Luminex	-24.6	Conv.	MF10	0.902109
IgG Spike Luminex	-23.6	Conv.	MF10	1.63223
IgG Spike Luminex	-22.7	Conv.	MF10	37.9275
IgG Spike Luminex	-21.9	Conv.	MF10	87.5955
IgG Spike Luminex	-20.9	Conv.	MF10	44.1774
IgG Spike Luminex	-19.9	Conv.	MF10	34.9535
IgG Spike Luminex	-18.9	Conv.	MF10	38.7258
IgG Spike Luminex	-17.9	Conv.	MF10	37.1682
IgG Spike Luminex	-14.9	Conv.	MF10	19.5527
IgG Spike Luminex	0	Conv.	MF10	19.4473
IgG Spike Luminex	2	Conv.	MF10	24.5533
IgG Spike Luminex	4	Conv.	MF10	21.6977
IgG Spike Luminex	4.6	Conv.	MF10	23.51
IgG Spike Luminex	5.3	Conv.	MF10	873.375
IgG Spike Luminex	6	Conv.	MF10	1026.34
IgG Spike Luminex	6.9	Conv.	MF10	862.35
IgG Spike Luminex	-24.6	Conv.	MF11	0.269335
IgG Spike Luminex	-23.6	Conv.	MF11	10.2477
IgG Spike Luminex	-22.7	Conv.	MF11	101.822
IgG Spike Luminex	-21.9	Conv.	MF11	82.7036
IgG Spike Luminex	-20.9	Conv.	MF11	91.4164
IgG Spike Luminex	-19.9	Conv.	MF11	88.2526
IgG Spike Luminex	-18.9	Conv.	MF11	84.5776
IgG Spike Luminex	-17.9	Conv.	MF11	77.2034
IgG Spike Luminex	-14.9	Conv.	MF11	56.9189
IgG Spike Luminex	0	Conv.	MF11	86.0671
IgG Spike Luminex	2	Conv.	MF11	106.141
IgG Spike Luminex	4	Conv.	MF11	95.1076
IgG Spike Luminex	4.6	Conv.	MF11	93.5046
IgG Spike Luminex	5.3	Conv.	MF11	742.074
IgG Spike Luminex	6	Conv.	MF11	713.77
IgG Spike Luminex	6.9	Conv.	MF11	706.541
IgG Spike Luminex	-24.6	Conv.	MF12	0.171985
IgG Spike Luminex	-23.6	Conv.	MF12	1.25095
IgG Spike Luminex	-22.7	Conv.	MF12	111.565
IgG Spike Luminex	-21.9	Conv.	MF12	127.947
IgG Spike Luminex	-20.9	Conv.	MF12	121.838
IgG Spike Luminex	-19.9	Conv.	MF12	90.7837
IgG Spike Luminex	-18.9	Conv.	MF12	86.3299
IgG Spike Luminex	-17.9	Conv.	MF12	66.2028
IgG Spike Luminex	-14.9	Conv.	MF12	40.7345
IgG Spike Luminex	0	Conv.	MF12	50.0395
IgG Spike Luminex	2	Conv.	MF12	41.9627
IgG Spike Luminex	4	Conv.	MF12	14.5668
IgG Spike Luminex	4.6	Conv.	MF12	49.2104
IgG Spike Luminex	5.3	Conv.	MF12	1782.06
IgG Spike Luminex	6	Conv.	MF12	1660.81
IgG Spike Luminex	6.9	Conv.	MF12	1357.16
IgG Spike Luminex	-24.6	αCD40.RBD	MF13	0.12331
IgG Spike Luminex	-23.6	αCD40.RBD	MF13	0.910222
IgG Spike Luminex	-22.7	αCD40.RBD	MF13	182.127
IgG Spike Luminex	-21.9	αCD40.RBD	MF13	236.224
IgG Spike Luminex	-20.9	αCD40.RBD	MF13	233.645
IgG Spike Luminex	-19.9	αCD40.RBD	MF13	249.74
IgG Spike Luminex	-18.9	αCD40.RBD	MF13	259.053
IgG Spike Luminex	-17.9	αCD40.RBD	MF13	402.798
IgG Spike Luminex	-14.9	αCD40.RBD	MF13	246.346
IgG Spike Luminex	0	αCD40.RBD	MF13	161.246
IgG Spike Luminex	2	αCD40.RBD	MF13	2388.73
IgG Spike Luminex	4	αCD40.RBD	MF13	2277.23
IgG Spike Luminex	4.6	αCD40.RBD	MF13	2300.18
IgG Spike Luminex	5.3	αCD40.RBD	MF13	2118.62
IgG Spike Luminex	6	αCD40.RBD	MF13	2103.42
IgG Spike Luminex	6.9	αCD40.RBD	MF13	1979.37
IgG Spike Luminex	-24.6	αCD40.RBD	MF14	1.30773
IgG Spike Luminex	-23.6	αCD40.RBD	MF14	8.43862
IgG Spike Luminex	-22.7	αCD40.RBD	MF14	97.5949
IgG Spike Luminex	-21.9	αCD40.RBD	MF14	49.6777
IgG Spike Luminex	-20.9	αCD40.RBD	MF14	91.3921
IgG Spike Luminex	-19.9	αCD40.RBD	MF14	98.888
IgG Spike Luminex	-18.9	αCD40.RBD	MF14	141.016
IgG Spike Luminex	-17.9	αCD40.RBD	MF14	143.061
IgG Spike Luminex	-14.9	αCD40.RBD	MF14	125.737
IgG Spike Luminex	0	αCD40.RBD	MF14	131.805
IgG Spike Luminex	2	αCD40.RBD	MF14	1524.03
IgG Spike Luminex	4	αCD40.RBD	MF14	918.759
IgG Spike Luminex	4.6	αCD40.RBD	MF14	974.059
IgG Spike Luminex	5.3	αCD40.RBD	MF14	909.224
IgG Spike Luminex	6	αCD40.RBD	MF14	874.762
IgG Spike Luminex	6.9	αCD40.RBD	MF14	867.023
IgG Spike Luminex	-24.6	αCD40.RBD	MF15	1.18605
IgG Spike Luminex	-23.6	αCD40.RBD	MF15	6.10222
IgG Spike Luminex	-22.7	αCD40.RBD	MF15	92.5165
IgG Spike Luminex	-21.9	αCD40.RBD	MF15	153.38
IgG Spike Luminex	-20.9	αCD40.RBD	MF15	143.328
IgG Spike Luminex	-19.9	αCD40.RBD	MF15	111.008
IgG Spike Luminex	-18.9	αCD40.RBD	MF15	94.702
IgG Spike Luminex	-17.9	αCD40.RBD	MF15	90.7107
IgG Spike Luminex	-14.9	αCD40.RBD	MF15	62.2893
IgG Spike Luminex	0	αCD40.RBD	MF15	93.4251
IgG Spike Luminex	2	αCD40.RBD	MF15	942.342
IgG Spike Luminex	4	αCD40.RBD	MF15	498.865
IgG Spike Luminex	4.6	αCD40.RBD	MF15	441.798
IgG Spike Luminex	5.3	αCD40.RBD	MF15	629.367
IgG Spike Luminex	6	αCD40.RBD	MF15	609.07
IgG Spike Luminex	6.9	αCD40.RBD	MF15	563.437
IgG Spike Luminex	-24.6	αCD40.RBD	MF16	0.407247
IgG Spike Luminex	-23.6	αCD40.RBD	MF16	0.601947
IgG Spike Luminex	-22.7	αCD40.RBD	MF16	20.7696
IgG Spike Luminex	-21.9	αCD40.RBD	MF16	24.8534
IgG Spike Luminex	-20.9	αCD40.RBD	MF16	27.4575
IgG Spike Luminex	-19.9	αCD40.RBD	MF16	26.5084
IgG Spike Luminex	-18.9	αCD40.RBD	MF16	27.993
IgG Spike Luminex	-17.9	αCD40.RBD	MF16	24.9508
IgG Spike Luminex	-14.9	αCD40.RBD	MF16	26.0265
IgG Spike Luminex	0	αCD40.RBD	MF16	27.7626
IgG Spike Luminex	2	αCD40.RBD	MF16	163.957
IgG Spike Luminex	4	αCD40.RBD	MF16	147.018
IgG Spike Luminex	4.6	αCD40.RBD	MF16	175.668
IgG Spike Luminex	5.3	αCD40.RBD	MF16	498.748
IgG Spike Luminex	6	αCD40.RBD	MF16	455.89
IgG Spike Luminex	6.9	αCD40.RBD	MF16	521.236
IgG Spike Luminex	-24.6	αCD40.RBD	MF17	0.610059
IgG Spike Luminex	-23.6	αCD40.RBD	MF17	0.391022
IgG Spike Luminex	-22.7	αCD40.RBD	MF17	74.8394
IgG Spike Luminex	-21.9	αCD40.RBD	MF17	85.7945
IgG Spike Luminex	-20.9	αCD40.RBD	MF17	76.8626
IgG Spike Luminex	-19.9	αCD40.RBD	MF17	65.351
IgG Spike Luminex	-18.9	αCD40.RBD	MF17	57.0519
IgG Spike Luminex	-17.9	αCD40.RBD	MF17	38.8962
IgG Spike Luminex	-14.9	αCD40.RBD	MF17	28.1844
IgG Spike Luminex	0	αCD40.RBD	MF17	69.8745
IgG Spike Luminex	2	αCD40.RBD	MF17	829.027
IgG Spike Luminex	4	αCD40.RBD	MF17	698.627
IgG Spike Luminex	4.6	αCD40.RBD	MF17	800.216
IgG Spike Luminex	5.3	αCD40.RBD	MF17	991.801
IgG Spike Luminex	6	αCD40.RBD	MF17	1024.44
IgG Spike Luminex	6.9	αCD40.RBD	MF17	460.197
IgG Spike Luminex	-24.6	αCD40.RBD	MF18	4.14711
IgG Spike Luminex	-23.6	αCD40.RBD	MF18	7.3921
IgG Spike Luminex	-22.7	αCD40.RBD	MF18	105.245
IgG Spike Luminex	-21.9	αCD40.RBD	MF18	104.997
IgG Spike Luminex	-20.9	αCD40.RBD	MF18	95.1401
IgG Spike Luminex	-19.9	αCD40.RBD	MF18	83.7745
IgG Spike Luminex	-18.9	αCD40.RBD	MF18	85.4051
IgG Spike Luminex	-17.9	αCD40.RBD	MF18	85.3564
IgG Spike Luminex	-14.9	αCD40.RBD	MF18	120.991
IgG Spike Luminex	0	αCD40.RBD	MF18	129.339
IgG Spike Luminex	2	αCD40.RBD	MF18	788.213
IgG Spike Luminex	4	αCD40.RBD	MF18	486.891
IgG Spike Luminex	4.6	αCD40.RBD	MF18	577.893
IgG Spike Luminex	5.3	αCD40.RBD	MF18	566.065
IgG Spike Luminex	6	αCD40.RBD	MF18	513.862
IgG Spike Luminex	6.9	αCD40.RBD	MF18	1008.96

## Sheet: Fig2e; Fig3g
Figure 2e ; Figure 3g
Assay	Week post imm	Group	Animal ID	Value (AU)
ACE-2 binding inhibition Spike	0	Naive	MF1	1.0637e-06
ACE-2 binding inhibition Spike	2	Naive	MF1	1.05611e-06
ACE-2 binding inhibition Spike	4	Naive	MF1	1.19106e-06
ACE-2 binding inhibition Spike	4.6	Naive	MF1	1.13227e-06
ACE-2 binding inhibition Spike	5.3	Naive	MF1	2.78905e-06
ACE-2 binding inhibition Spike	6.9	Naive	MF1	2.59373e-06
ACE-2 binding inhibition Spike	0	Naive	MF2	1.0909e-06
ACE-2 binding inhibition Spike	2	Naive	MF2	1.1236e-06
ACE-2 binding inhibition Spike	4	Naive	MF2	1.2072e-06
ACE-2 binding inhibition Spike	4.6	Naive	MF2	1.1639e-06
ACE-2 binding inhibition Spike	5.3	Naive	MF2	1.7005e-06
ACE-2 binding inhibition Spike	6.9	Naive	MF2	3.923e-06
ACE-2 binding inhibition Spike	0	Naive	MF3	1.015e-06
ACE-2 binding inhibition Spike	2	Naive	MF3	9.9477e-07
ACE-2 binding inhibition Spike	4	Naive	MF3	1.0958e-06
ACE-2 binding inhibition Spike	4.6	Naive	MF3	1.0639e-06
ACE-2 binding inhibition Spike	5.3	Naive	MF3	1.5579e-06
ACE-2 binding inhibition Spike	6.9	Naive	MF3	9.5202e-05
ACE-2 binding inhibition Spike	0	Naive	MF4	1.0415e-06
ACE-2 binding inhibition Spike	2	Naive	MF4	1.0464e-06
ACE-2 binding inhibition Spike	4	Naive	MF4	1.1608e-06
ACE-2 binding inhibition Spike	4.6	Naive	MF4	1.086e-06
ACE-2 binding inhibition Spike	5.3	Naive	MF4	1.3334e-06
ACE-2 binding inhibition Spike	6.9	Naive	MF4	1.5592e-06
ACE-2 binding inhibition Spike	0	Naive	MF5	1.1747e-06
ACE-2 binding inhibition Spike	2	Naive	MF5	1.1192e-06
ACE-2 binding inhibition Spike	4	Naive	MF5	1.316e-06
ACE-2 binding inhibition Spike	4.6	Naive	MF5	1.1524e-06
ACE-2 binding inhibition Spike	5.3	Naive	MF5	1.5793e-06
ACE-2 binding inhibition Spike	6.9	Naive	MF5	3.1108e-06
ACE-2 binding inhibition Spike	0	Naive	MF6	1.1211e-06
ACE-2 binding inhibition Spike	2	Naive	MF6	1.1434e-06
ACE-2 binding inhibition Spike	4	Naive	MF6	1.228e-06
ACE-2 binding inhibition Spike	4.6	Naive	MF6	1.1499e-06
ACE-2 binding inhibition Spike	5.3	Naive	MF6	1.529e-06
ACE-2 binding inhibition Spike	6.9	Naive	MF6	3.7602e-06
ACE-2 binding inhibition Spike	0	Conv.	MF7	2.8827e-06
ACE-2 binding inhibition Spike	2	Conv.	MF7	2.2262e-06
ACE-2 binding inhibition Spike	4	Conv.	MF7	2.3362e-06
ACE-2 binding inhibition Spike	4.6	Conv.	MF7	2.5879e-06
ACE-2 binding inhibition Spike	5.3	Conv.	MF7	0.0153846
ACE-2 binding inhibition Spike	6.9	Conv.	MF7	0.0212766
ACE-2 binding inhibition Spike	0	Conv.	MF8	3.5432e-06
ACE-2 binding inhibition Spike	2	Conv.	MF8	3.7371e-06
ACE-2 binding inhibition Spike	4	Conv.	MF8	2.58564e-06
ACE-2 binding inhibition Spike	4.6	Conv.	MF8	2.99791e-06
ACE-2 binding inhibition Spike	5.3	Conv.	MF8	0.00961539
ACE-2 binding inhibition Spike	6.9	Conv.	MF8	0.0172414
ACE-2 binding inhibition Spike	0	Conv.	MF9	1.7559e-06
ACE-2 binding inhibition Spike	2	Conv.	MF9	1.5702e-06
ACE-2 binding inhibition Spike	4	Conv.	MF9	1.5589e-06
ACE-2 binding inhibition Spike	4.6	Conv.	MF9	2.4716e-06
ACE-2 binding inhibition Spike	5.3	Conv.	MF9	0.00653595
ACE-2 binding inhibition Spike	6.9	Conv.	MF9	0.00862069
ACE-2 binding inhibition Spike	0	Conv.	MF10	1.2719e-06
ACE-2 binding inhibition Spike	2	Conv.	MF10	1.1695e-06
ACE-2 binding inhibition Spike	4	Conv.	MF10	1.235e-06
ACE-2 binding inhibition Spike	4.6	Conv.	MF10	1.2676e-06
ACE-2 binding inhibition Spike	5.3	Conv.	MF10	0.00877193
ACE-2 binding inhibition Spike	6.9	Conv.	MF10	0.00621118
ACE-2 binding inhibition Spike	0	Conv.	MF11	2.582e-06
ACE-2 binding inhibition Spike	2	Conv.	MF11	2.3299e-06
ACE-2 binding inhibition Spike	4	Conv.	MF11	2.3299e-06
ACE-2 binding inhibition Spike	4.6	Conv.	MF11	2.0895e-06
ACE-2 binding inhibition Spike	5.3	Conv.	MF11	0.00502513
ACE-2 binding inhibition Spike	6.9	Conv.	MF11	0.00724638
ACE-2 binding inhibition Spike	0	Conv.	MF12	2.0054e-06
ACE-2 binding inhibition Spike	2	Conv.	MF12	1.6715e-06
ACE-2 binding inhibition Spike	4	Conv.	MF12	1.896e-06
ACE-2 binding inhibition Spike	4.6	Conv.	MF12	2.179e-06
ACE-2 binding inhibition Spike	5.3	Conv.	MF12	0.0125
ACE-2 binding inhibition Spike	6.9	Conv.	MF12	0.0106383
ACE-2 binding inhibition Spike	0	αCD40.RBD	MF13	3.1032e-05
ACE-2 binding inhibition Spike	2	αCD40.RBD	MF13	0.0243902
ACE-2 binding inhibition Spike	4	αCD40.RBD	MF13	0.016129
ACE-2 binding inhibition Spike	4.6	αCD40.RBD	MF13	0.0192308
ACE-2 binding inhibition Spike	5.3	αCD40.RBD	MF13	0.0135135
ACE-2 binding inhibition Spike	6.9	αCD40.RBD	MF13	0.027027
ACE-2 binding inhibition Spike	0	αCD40.RBD	MF14	3.6454e-06
ACE-2 binding inhibition Spike	2	αCD40.RBD	MF14	0.0166667
ACE-2 binding inhibition Spike	4	αCD40.RBD	MF14	0.0138889
ACE-2 binding inhibition Spike	4.6	αCD40.RBD	MF14	0.0117647
ACE-2 binding inhibition Spike	5.3	αCD40.RBD	MF14	0.00806452
ACE-2 binding inhibition Spike	6.9	αCD40.RBD	MF14	0.0111111
ACE-2 binding inhibition Spike	0	αCD40.RBD	MF15	1.0133e-05
ACE-2 binding inhibition Spike	2	αCD40.RBD	MF15	0.0135135
ACE-2 binding inhibition Spike	4	αCD40.RBD	MF15	0.0147059
ACE-2 binding inhibition Spike	4.6	αCD40.RBD	MF15	0.00617284
ACE-2 binding inhibition Spike	5.3	αCD40.RBD	MF15	0.00653595
ACE-2 binding inhibition Spike	6.9	αCD40.RBD	MF15	0.00606061
ACE-2 binding inhibition Spike	0	αCD40.RBD	MF16	1.1802e-06
ACE-2 binding inhibition Spike	2	αCD40.RBD	MF16	0.00025452
ACE-2 binding inhibition Spike	4	αCD40.RBD	MF16	0.00025019
ACE-2 binding inhibition Spike	4.6	αCD40.RBD	MF16	0.00010342
ACE-2 binding inhibition Spike	5.3	αCD40.RBD	MF16	0.0004207
ACE-2 binding inhibition Spike	6.9	αCD40.RBD	MF16	0.00181818
ACE-2 binding inhibition Spike	0	αCD40.RBD	MF17	1.5256e-06
ACE-2 binding inhibition Spike	2	αCD40.RBD	MF17	0.0135135
ACE-2 binding inhibition Spike	4	αCD40.RBD	MF17	0.00970874
ACE-2 binding inhibition Spike	4.6	αCD40.RBD	MF17	0.0123457
ACE-2 binding inhibition Spike	5.3	αCD40.RBD	MF17	0.00917431
ACE-2 binding inhibition Spike	6.9	αCD40.RBD	MF17	0.0107527
ACE-2 binding inhibition Spike	0	αCD40.RBD	MF18	3.3702e-06
ACE-2 binding inhibition Spike	2	αCD40.RBD	MF18	0.0121951
ACE-2 binding inhibition Spike	4	αCD40.RBD	MF18	0.00990099
ACE-2 binding inhibition Spike	4.6	αCD40.RBD	MF18	0.0075188
ACE-2 binding inhibition Spike	5.3	αCD40.RBD	MF18	0.00561798
ACE-2 binding inhibition Spike	6.9	αCD40.RBD	MF18	0.00555556

## Sheet: Fig3a-d-e; sup Fig 5a-c-f-i
Figures 3a - 3d - 3e ; Supplementary figure 5a - 5c - 5f - 5i
Fluid	Day post exposure	Group	Animal ID	Viral load (copies/mL)			ND	Not Determined
BAL supernatant	0	Naive	MF1	<LOD			<LOD	Under the limit of detection
BAL supernatant	0	Naive	MF2	<LOD
BAL supernatant	0	Naive	MF3	<LOD
BAL supernatant	0	Naive	MF4	<LOD
BAL supernatant	0	Naive	MF5	<LOD
BAL supernatant	0	Naive	MF6	<LOD
BAL supernatant	0	Conv.	MF7	<LOD
BAL supernatant	0	Conv.	MF8	<LOD
BAL supernatant	0	Conv.	MF9	<LOD
BAL supernatant	0	Conv.	MF10	<LOD
BAL supernatant	0	Conv.	MF11	<LOD
BAL supernatant	0	Conv.	MF12	<LOD
BAL supernatant	0	αCD40.RBD	MF13	<LOD
BAL supernatant	0	αCD40.RBD	MF14	<LOD
BAL supernatant	0	αCD40.RBD	MF15	<LOD
BAL supernatant	0	αCD40.RBD	MF16	<LOD
BAL supernatant	0	αCD40.RBD	MF18	<LOD
BAL supernatant	3	Naive	MF1	76656
BAL supernatant	3	Naive	MF2	787387
BAL supernatant	3	Naive	MF3	660874
BAL supernatant	3	Naive	MF4	101801
BAL supernatant	3	Naive	MF5	1029942
BAL supernatant	3	Naive	MF6	488961
BAL supernatant	3	Conv.	MF7	5717
BAL supernatant	3	Conv.	MF8	890
BAL supernatant	3	Conv.	MF9	2181
BAL supernatant	3	Conv.	MF10	2211
BAL supernatant	3	Conv.	MF11	1401
BAL supernatant	3	Conv.	MF12	1740
BAL supernatant	3	αCD40.RBD	MF13	<LOD
BAL supernatant	3	αCD40.RBD	MF14	6660
BAL supernatant	3	αCD40.RBD	MF15	<LOD
BAL supernatant	3	αCD40.RBD	MF16	2077
BAL supernatant	3	αCD40.RBD	MF17	7597
BAL supernatant	3	αCD40.RBD	MF18	<LOD
Nasal fluid	0	Naive	MF1	<LOD
Nasal fluid	0	Naive	MF2	<LOD
Nasal fluid	0	Naive	MF3	<LOD
Nasal fluid	0	Naive	MF4	<LOD
Nasal fluid	0	Naive	MF5	<LOD
Nasal fluid	0	Naive	MF6	<LOD
Nasal fluid	0	Conv.	MF7	<LOD
Nasal fluid	0	Conv.	MF8	<LOD
Nasal fluid	0	Conv.	MF9	<LOD
Nasal fluid	0	Conv.	MF10	<LOD
Nasal fluid	0	Conv.	MF11	<LOD
Nasal fluid	0	Conv.	MF12	<LOD
Nasal fluid	0	αCD40.RBD	MF13	<LOD
Nasal fluid	0	αCD40.RBD	MF14	<LOD
Nasal fluid	0	αCD40.RBD	MF15	<LOD
Nasal fluid	0	αCD40.RBD	MF16	<LOD
Nasal fluid	0	αCD40.RBD	MF17	<LOD
Nasal fluid	0	αCD40.RBD	MF18	<LOD
Nasal fluid	1	Naive	MF1	175236
Nasal fluid	1	Naive	MF2	23721
Nasal fluid	1	Naive	MF3	1151168
Nasal fluid	1	Naive	MF4	1815
Nasal fluid	1	Naive	MF5	37730
Nasal fluid	1	Naive	MF6	947804
Nasal fluid	1	Conv.	MF7	14580
Nasal fluid	1	Conv.	MF8	21088
Nasal fluid	1	Conv.	MF9	32188
Nasal fluid	1	Conv.	MF10	42330
Nasal fluid	1	Conv.	MF11	11775
Nasal fluid	1	Conv.	MF12	13551
Nasal fluid	1	αCD40.RBD	MF13	4544
Nasal fluid	1	αCD40.RBD	MF14	<LOD
Nasal fluid	1	αCD40.RBD	MF15	4805
Nasal fluid	1	αCD40.RBD	MF16	11517
Nasal fluid	1	αCD40.RBD	MF17	8353
Nasal fluid	1	αCD40.RBD	MF18	76431
Nasal fluid	2	Naive	MF1	14832925
Nasal fluid	2	Naive	MF2	41399
Nasal fluid	2	Naive	MF3	33827113
Nasal fluid	2	Naive	MF4	277136
Nasal fluid	2	Naive	MF5	2910885
Nasal fluid	2	Naive	MF6	1059207
Nasal fluid	2	Conv.	MF7	51759
Nasal fluid	2	Conv.	MF8	241268
Nasal fluid	2	Conv.	MF9	2671327
Nasal fluid	2	Conv.	MF10	3833
Nasal fluid	2	Conv.	MF11	422750
Nasal fluid	2	Conv.	MF12	486236
Nasal fluid	2	αCD40.RBD	MF13	22479
Nasal fluid	2	αCD40.RBD	MF14	2763
Nasal fluid	2	αCD40.RBD	MF15	1423
Nasal fluid	2	αCD40.RBD	MF16	63565
Nasal fluid	2	αCD40.RBD	MF17	9476
Nasal fluid	2	αCD40.RBD	MF18	22882
Nasal fluid	3	Naive	MF1	345912
Nasal fluid	3	Naive	MF2	ND
Nasal fluid	3	Naive	MF3	134401841
Nasal fluid	3	Naive	MF4	18021
Nasal fluid	3	Naive	MF5	ND
Nasal fluid	3	Naive	MF6	6990088
Nasal fluid	3	Conv.	MF7	8501
Nasal fluid	3	Conv.	MF8	1711
Nasal fluid	3	Conv.	MF9	28200
Nasal fluid	3	Conv.	MF10	615265
Nasal fluid	3	Conv.	MF11	717780
Nasal fluid	3	Conv.	MF12	219813
Nasal fluid	3	αCD40.RBD	MF13	27378
Nasal fluid	3	αCD40.RBD	MF14	<LOD
Nasal fluid	3	αCD40.RBD	MF15	<LOD
Nasal fluid	3	αCD40.RBD	MF16	<LOD
Nasal fluid	3	αCD40.RBD	MF17	<LOD
Nasal fluid	3	αCD40.RBD	MF18	128041
Nasal fluid	4	Naive	MF1	975262
Nasal fluid	4	Naive	MF2	603214
Nasal fluid	4	Naive	MF3	139723
Nasal fluid	4	Naive	MF4	83882
Nasal fluid	4	Naive	MF5	18268
Nasal fluid	4	Naive	MF6	52563
Nasal fluid	4	Conv.	MF7	<LOD
Nasal fluid	4	Conv.	MF8	1147
Nasal fluid	4	Conv.	MF9	46026
Nasal fluid	4	Conv.	MF10	1202
Nasal fluid	4	Conv.	MF11	<LOD
Nasal fluid	4	Conv.	MF12	3711
Nasal fluid	4	αCD40.RBD	MF13	6121
Nasal fluid	4	αCD40.RBD	MF14	<LOD
Nasal fluid	4	αCD40.RBD	MF15	<LOD
Nasal fluid	4	αCD40.RBD	MF16	<LOD
Nasal fluid	4	αCD40.RBD	MF17	<LOD
Nasal fluid	4	αCD40.RBD	MF18	531
Nasal fluid	6	Naive	MF1	3244
Nasal fluid	6	Naive	MF2	24397
Nasal fluid	6	Naive	MF3	211422
Nasal fluid	6	Naive	MF4	<LOD
Nasal fluid	6	Naive	MF5	1072
Nasal fluid	6	Naive	MF6	74086
Nasal fluid	6	Conv.	MF7	<LOD
Nasal fluid	6	Conv.	MF8	<LOD
Nasal fluid	6	Conv.	MF9	<LOD
Nasal fluid	6	Conv.	MF10	11544
Nasal fluid	6	Conv.	MF11	<LOD
Nasal fluid	6	Conv.	MF12	<LOD
Nasal fluid	6	αCD40.RBD	MF13	<LOD
Nasal fluid	6	αCD40.RBD	MF14	<LOD
Nasal fluid	6	αCD40.RBD	MF15	<LOD
Nasal fluid	6	αCD40.RBD	MF16	<LOD
Nasal fluid	6	αCD40.RBD	MF17	<LOD
Nasal fluid	6	αCD40.RBD	MF18	<LOD
Nasal fluid	9	Naive	MF1	<LOD
Nasal fluid	9	Naive	MF2	53601
Nasal fluid	9	Naive	MF3	1336411
Nasal fluid	9	Naive	MF4	<LOD
Nasal fluid	9	Naive	MF5	591328
Nasal fluid	9	Naive	MF6	14632
Nasal fluid	9	Conv.	MF7	<LOD
Nasal fluid	9	Conv.	MF8	<LOD
Nasal fluid	9	Conv.	MF9	<LOD
Nasal fluid	9	Conv.	MF10	<LOD
Nasal fluid	9	Conv.	MF11	<LOD
Nasal fluid	9	Conv.	MF12	<LOD
Nasal fluid	9	αCD40.RBD	MF13	<LOD
Nasal fluid	9	αCD40.RBD	MF14	<LOD
Nasal fluid	9	αCD40.RBD	MF15	<LOD
Nasal fluid	9	αCD40.RBD	MF16	<LOD
Nasal fluid	9	αCD40.RBD	MF17	<LOD
Nasal fluid	9	αCD40.RBD	MF18	<LOD
Nasal fluid	14	Naive	MF1	<LOD
Nasal fluid	14	Naive	MF2	<LOD
Nasal fluid	14	Naive	MF3	27693
Nasal fluid	14	Naive	MF4	<LOD
Nasal fluid	14	Naive	MF5	<LOD
Nasal fluid	14	Naive	MF6	<LOD
Nasal fluid	14	Conv.	MF7	<LOD
Nasal fluid	14	Conv.	MF8	<LOD
Nasal fluid	14	Conv.	MF9	<LOD
Nasal fluid	14	Conv.	MF10	<LOD
Nasal fluid	14	Conv.	MF11	<LOD
Nasal fluid	14	Conv.	MF12	<LOD
Nasal fluid	14	αCD40.RBD	MF13	<LOD
Nasal fluid	14	αCD40.RBD	MF14	<LOD
Nasal fluid	14	αCD40.RBD	MF15	<LOD
Nasal fluid	14	αCD40.RBD	MF16	<LOD
Nasal fluid	14	αCD40.RBD	MF17	<LOD
Nasal fluid	14	αCD40.RBD	MF18	<LOD
Nasal fluid	20	Naive	MF1	<LOD
Nasal fluid	20	Naive	MF2	<LOD
Nasal fluid	20	Naive	MF3	<LOD
Nasal fluid	20	Naive	MF4	<LOD
Nasal fluid	20	Naive	MF5	<LOD
Nasal fluid	20	Naive	MF6	<LOD
Nasal fluid	20	Conv.	MF7	<LOD
Nasal fluid	20	Conv.	MF8	<LOD
Nasal fluid	20	Conv.	MF9	<LOD
Nasal fluid	20	Conv.	MF10	<LOD
Nasal fluid	20	Conv.	MF11	<LOD
Nasal fluid	20	Conv.	MF12	<LOD
Nasal fluid	20	αCD40.RBD	MF13	<LOD
Nasal fluid	20	αCD40.RBD	MF14	<LOD
Nasal fluid	20	αCD40.RBD	MF16	<LOD
Nasal fluid	20	αCD40.RBD	MF17	<LOD
Nasal fluid	20	αCD40.RBD	MF18	<LOD
Rectal fluid	0	Naive	MF1	<LOD
Rectal fluid	0	Naive	MF2	<LOD
Rectal fluid	0	Naive	MF3	<LOD
Rectal fluid	0	Naive	MF4	<LOD
Rectal fluid	0	Naive	MF5	<LOD
Rectal fluid	0	Naive	MF6	<LOD
Rectal fluid	0	Conv.	MF7	<LOD
Rectal fluid	0	Conv.	MF8	<LOD
Rectal fluid	0	Conv.	MF9	<LOD
Rectal fluid	0	Conv.	MF10	<LOD
Rectal fluid	0	Conv.	MF11	<LOD
Rectal fluid	0	Conv.	MF12	<LOD
Rectal fluid	0	αCD40.RBD	MF13	<LOD
Rectal fluid	0	αCD40.RBD	MF14	<LOD
Rectal fluid	0	αCD40.RBD	MF15	<LOD
Rectal fluid	0	αCD40.RBD	MF16	<LOD
Rectal fluid	0	αCD40.RBD	MF17	<LOD
Rectal fluid	0	αCD40.RBD	MF18	<LOD
Rectal fluid	2	Naive	MF1	2164
Rectal fluid	2	Naive	MF2	<LOD
Rectal fluid	2	Naive	MF3	6743
Rectal fluid	2	Naive	MF4	1745
Rectal fluid	2	Naive	MF5	<LOD
Rectal fluid	2	Naive	MF6	12295
Rectal fluid	2	Conv.	MF7	<LOD
Rectal fluid	2	Conv.	MF8	<LOD
Rectal fluid	2	Conv.	MF9	<LOD
Rectal fluid	2	Conv.	MF10	<LOD
Rectal fluid	2	Conv.	MF11	<LOD
Rectal fluid	2	Conv.	MF12	<LOD
Rectal fluid	2	αCD40.RBD	MF13	<LOD
Rectal fluid	2	αCD40.RBD	MF14	<LOD
Rectal fluid	2	αCD40.RBD	MF15	<LOD
Rectal fluid	2	αCD40.RBD	MF16	<LOD
Rectal fluid	2	αCD40.RBD	MF17	<LOD
Rectal fluid	2	αCD40.RBD	MF18	<LOD
Rectal fluid	6	Naive	MF1	<LOD
Rectal fluid	6	Naive	MF2	<LOD
Rectal fluid	6	Naive	MF3	634272
Rectal fluid	6	Naive	MF4	3592
Rectal fluid	6	Naive	MF5	<LOD
Rectal fluid	6	Naive	MF6	2894
Rectal fluid	6	Conv.	MF7	<LOD
Rectal fluid	6	Conv.	MF8	<LOD
Rectal fluid	6	Conv.	MF9	<LOD
Rectal fluid	6	Conv.	MF10	<LOD
Rectal fluid	6	Conv.	MF11	<LOD
Rectal fluid	6	Conv.	MF12	<LOD
Rectal fluid	6	αCD40.RBD	MF13	<LOD
Rectal fluid	6	αCD40.RBD	MF14	<LOD
Rectal fluid	6	αCD40.RBD	MF15	<LOD
Rectal fluid	6	αCD40.RBD	MF16	<LOD
Rectal fluid	6	αCD40.RBD	MF17	<LOD
Rectal fluid	6	αCD40.RBD	MF18	<LOD
Rectal fluid	14	Naive	MF1	<LOD
Rectal fluid	14	Naive	MF2	<LOD
Rectal fluid	14	Naive	MF3	30388280
Rectal fluid	14	Naive	MF4	<LOD
Rectal fluid	14	Naive	MF5	<LOD
Rectal fluid	14	Naive	MF6	<LOD
Rectal fluid	14	Conv.	MF7	<LOD
Rectal fluid	14	Conv.	MF8	<LOD
Rectal fluid	14	Conv.	MF9	<LOD
Rectal fluid	14	Conv.	MF10	<LOD
Rectal fluid	14	Conv.	MF11	<LOD
Rectal fluid	14	Conv.	MF12	<LOD
Rectal fluid	14	αCD40.RBD	MF13	<LOD
Rectal fluid	14	αCD40.RBD	MF14	<LOD
Rectal fluid	14	αCD40.RBD	MF15	<LOD
Rectal fluid	14	αCD40.RBD	MF16	<LOD
Rectal fluid	14	αCD40.RBD	MF17	<LOD
Rectal fluid	14	αCD40.RBD	MF18	<LOD
Tracheal Fluid	0	Naive	MF1	<LOD
Tracheal Fluid	0	Naive	MF2	<LOD
Tracheal Fluid	0	Naive	MF3	<LOD
Tracheal Fluid	0	Naive	MF4	<LOD
Tracheal Fluid	0	Naive	MF5	<LOD
Tracheal Fluid	0	Naive	MF6	<LOD
Tracheal Fluid	0	Conv.	MF7	<LOD
Tracheal Fluid	0	Conv.	MF8	<LOD
Tracheal Fluid	0	Conv.	MF9	<LOD
Tracheal Fluid	0	Conv.	MF10	<LOD
Tracheal Fluid	0	Conv.	MF11	<LOD
Tracheal Fluid	0	Conv.	MF12	<LOD
Tracheal Fluid	0	αCD40.RBD	MF13	<LOD
Tracheal Fluid	0	αCD40.RBD	MF14	<LOD
Tracheal Fluid	0	αCD40.RBD	MF15	<LOD
Tracheal Fluid	0	αCD40.RBD	MF16	<LOD
Tracheal Fluid	0	αCD40.RBD	MF17	<LOD
Tracheal Fluid	0	αCD40.RBD	MF18	<LOD
Tracheal Fluid	1	Naive	MF1	11156417
Tracheal Fluid	1	Naive	MF2	<LOD
Tracheal Fluid	1	Naive	MF3	<LOD
Tracheal Fluid	1	Naive	MF4	8153258
Tracheal Fluid	1	Naive	MF5	20795
Tracheal Fluid	1	Naive	MF6	38830748
Tracheal Fluid	1	Conv.	MF7	25239
Tracheal Fluid	1	Conv.	MF8	29780
Tracheal Fluid	1	Conv.	MF9	1471727
Tracheal Fluid	1	Conv.	MF10	1296346
Tracheal Fluid	1	Conv.	MF11	<LOD
Tracheal Fluid	1	Conv.	MF12	7839
Tracheal Fluid	1	αCD40.RBD	MF13	<LOD
Tracheal Fluid	1	αCD40.RBD	MF14	4364
Tracheal Fluid	1	αCD40.RBD	MF15	12712
Tracheal Fluid	1	αCD40.RBD	MF16	85953
Tracheal Fluid	1	αCD40.RBD	MF17	<LOD
Tracheal Fluid	1	αCD40.RBD	MF18	2195
Tracheal Fluid	2	Naive	MF1	8737603
Tracheal Fluid	2	Naive	MF2	11130347
Tracheal Fluid	2	Naive	MF3	10828500
Tracheal Fluid	2	Naive	MF4	500409
Tracheal Fluid	2	Naive	MF5	210373
Tracheal Fluid	2	Naive	MF6	47432357
Tracheal Fluid	2	Conv.	MF7	81110
Tracheal Fluid	2	Conv.	MF8	47200
Tracheal Fluid	2	Conv.	MF9	448896
Tracheal Fluid	2	Conv.	MF10	143377
Tracheal Fluid	2	Conv.	MF11	361579
Tracheal Fluid	2	Conv.	MF12	115152
Tracheal Fluid	2	αCD40.RBD	MF13	<LOD
Tracheal Fluid	2	αCD40.RBD	MF14	5388
Tracheal Fluid	2	αCD40.RBD	MF15	3664
Tracheal Fluid	2	αCD40.RBD	MF16	65543
Tracheal Fluid	2	αCD40.RBD	MF17	<LOD
Tracheal Fluid	2	αCD40.RBD	MF18	<LOD
Tracheal Fluid	3	Naive	MF1	32651
Tracheal Fluid	3	Naive	MF2	704669
Tracheal Fluid	3	Naive	MF3	782085
Tracheal Fluid	3	Naive	MF4	4988
Tracheal Fluid	3	Naive	MF5	2930
Tracheal Fluid	3	Naive	MF6	1525292
Tracheal Fluid	3	Conv.	MF7	9285
Tracheal Fluid	3	Conv.	MF8	23983
Tracheal Fluid	3	Conv.	MF9	1035
Tracheal Fluid	3	Conv.	MF10	8255
Tracheal Fluid	3	Conv.	MF11	<LOD
Tracheal Fluid	3	Conv.	MF12	1904
Tracheal Fluid	3	αCD40.RBD	MF13	<LOD
Tracheal Fluid	3	αCD40.RBD	MF14	<LOD
Tracheal Fluid	3	αCD40.RBD	MF15	<LOD
Tracheal Fluid	3	αCD40.RBD	MF16	<LOD
Tracheal Fluid	3	αCD40.RBD	MF17	<LOD
Tracheal Fluid	3	αCD40.RBD	MF18	<LOD
Tracheal Fluid	4	Naive	MF1	47220
Tracheal Fluid	4	Naive	MF2	65987
Tracheal Fluid	4	Naive	MF3	25681
Tracheal Fluid	4	Naive	MF4	66390
Tracheal Fluid	4	Naive	MF5	619175
Tracheal Fluid	4	Naive	MF6	1390
Tracheal Fluid	4	Conv.	MF7	<LOD
Tracheal Fluid	4	Conv.	MF8	<LOD
Tracheal Fluid	4	Conv.	MF9	12313
Tracheal Fluid	4	Conv.	MF10	35741
Tracheal Fluid	4	Conv.	MF11	26620
Tracheal Fluid	4	Conv.	MF12	1603
Tracheal Fluid	4	αCD40.RBD	MF13	<LOD
Tracheal Fluid	4	αCD40.RBD	MF14	<LOD
Tracheal Fluid	4	αCD40.RBD	MF15	<LOD
Tracheal Fluid	4	αCD40.RBD	MF16	<LOD
Tracheal Fluid	4	αCD40.RBD	MF17	<LOD
Tracheal Fluid	4	αCD40.RBD	MF18	<LOD
Tracheal Fluid	6	Naive	MF1	<LOD
Tracheal Fluid	6	Naive	MF2	1801807
Tracheal Fluid	6	Naive	MF3	8269
Tracheal Fluid	6	Naive	MF4	<LOD
Tracheal Fluid	6	Naive	MF5	1234
Tracheal Fluid	6	Naive	MF6	34358
Tracheal Fluid	6	Conv.	MF7	<LOD
Tracheal Fluid	6	Conv.	MF8	<LOD
Tracheal Fluid	6	Conv.	MF9	<LOD
Tracheal Fluid	6	Conv.	MF10	<LOD
Tracheal Fluid	6	Conv.	MF11	<LOD
Tracheal Fluid	6	Conv.	MF12	<LOD
Tracheal Fluid	6	αCD40.RBD	MF13	<LOD
Tracheal Fluid	6	αCD40.RBD	MF14	<LOD
Tracheal Fluid	6	αCD40.RBD	MF15	<LOD
Tracheal Fluid	6	αCD40.RBD	MF16	<LOD
Tracheal Fluid	6	αCD40.RBD	MF17	<LOD
Tracheal Fluid	6	αCD40.RBD	MF18	<LOD
Tracheal Fluid	9	Naive	MF1	58729
Tracheal Fluid	9	Naive	MF2	1451
Tracheal Fluid	9	Naive	MF3	<LOD
Tracheal Fluid	9	Naive	MF4	<LOD
Tracheal Fluid	9	Naive	MF5	671
Tracheal Fluid	9	Naive	MF6	773
Tracheal Fluid	9	Conv.	MF7	<LOD
Tracheal Fluid	9	Conv.	MF8	<LOD
Tracheal Fluid	9	Conv.	MF9	<LOD
Tracheal Fluid	9	Conv.	MF10	<LOD
Tracheal Fluid	9	Conv.	MF11	<LOD
Tracheal Fluid	9	Conv.	MF12	<LOD
Tracheal Fluid	9	αCD40.RBD	MF13	<LOD
Tracheal Fluid	9	αCD40.RBD	MF14	<LOD
Tracheal Fluid	9	αCD40.RBD	MF15	<LOD
Tracheal Fluid	9	αCD40.RBD	MF16	<LOD
Tracheal Fluid	9	αCD40.RBD	MF17	<LOD
Tracheal Fluid	9	αCD40.RBD	MF18	<LOD
Tracheal Fluid	14	Naive	MF1	<LOD
Tracheal Fluid	14	Naive	MF2	<LOD
Tracheal Fluid	14	Naive	MF3	<LOD
Tracheal Fluid	14	Naive	MF4	<LOD
Tracheal Fluid	14	Naive	MF5	<LOD
Tracheal Fluid	14	Naive	MF6	<LOD
Tracheal Fluid	14	Conv.	MF7	<LOD
Tracheal Fluid	14	Conv.	MF8	<LOD
Tracheal Fluid	14	Conv.	MF9	<LOD
Tracheal Fluid	14	Conv.	MF10	<LOD
Tracheal Fluid	14	Conv.	MF11	<LOD
Tracheal Fluid	14	Conv.	MF12	<LOD
Tracheal Fluid	14	αCD40.RBD	MF13	<LOD
Tracheal Fluid	14	αCD40.RBD	MF14	<LOD
Tracheal Fluid	14	αCD40.RBD	MF15	<LOD
Tracheal Fluid	14	αCD40.RBD	MF16	<LOD
Tracheal Fluid	14	αCD40.RBD	MF17	<LOD
Tracheal Fluid	14	αCD40.RBD	MF18	<LOD
Tracheal Fluid	20	Naive	MF1	<LOD
Tracheal Fluid	20	Naive	MF2	<LOD
Tracheal Fluid	20	Naive	MF4	<LOD
Tracheal Fluid	20	Naive	MF5	<LOD
Tracheal Fluid	20	Naive	MF6	<LOD
Tracheal Fluid	20	Conv.	MF7	<LOD
Tracheal Fluid	20	Conv.	MF8	<LOD
Tracheal Fluid	20	Conv.	MF9	<LOD
Tracheal Fluid	20	Conv.	MF10	<LOD
Tracheal Fluid	20	Conv.	MF11	<LOD
Tracheal Fluid	20	Conv.	MF12	<LOD
Tracheal Fluid	20	αCD40.RBD	MF13	<LOD
Tracheal Fluid	20	αCD40.RBD	MF14	<LOD
Tracheal Fluid	20	αCD40.RBD	MF16	<LOD
Tracheal Fluid	20	αCD40.RBD	MF17	<LOD
Tracheal Fluid	20	αCD40.RBD	MF18	<LOD

## Sheet: Fig3b; sup Fig 5b-d-g-h
Figures 3b ; Supplementary figure 5b - 5d - 5g - 5h
Fluid	Day post exposure	Group	Animal ID	sgViral load (copies/mL)				ND	Not Determined
Nasal fluid	1	Naive	MF1	<LOD				<LOD	Under the limit of detection
Nasal fluid	1	Naive	MF2	<LOD
Nasal fluid	1	Naive	MF3	1765
Nasal fluid	1	Naive	MF4	<LOD
Nasal fluid	1	Naive	MF5	<LOD
Nasal fluid	1	Naive	MF6	9301
Nasal fluid	1	Conv.	MF7	<LOD
Nasal fluid	1	Conv.	MF8	<LOD
Nasal fluid	1	Conv.	MF9	<LOD
Nasal fluid	1	Conv.	MF10	<LOD
Nasal fluid	1	Conv.	MF11	<LOD
Nasal fluid	1	Conv.	MF12	<LOD
Nasal fluid	1	αCD40.RBD	MF13	<LOD
Nasal fluid	1	αCD40.RBD	MF14	<LOD
Nasal fluid	1	αCD40.RBD	MF15	<LOD
Nasal fluid	1	αCD40.RBD	MF16	<LOD
Nasal fluid	1	αCD40.RBD	MF17	<LOD
Nasal fluid	1	αCD40.RBD	MF18	<LOD
Tracheal Fluid	1	Naive	MF1	86402
Tracheal Fluid	1	Naive	MF2	<LOD
Tracheal Fluid	1	Naive	MF3	<LOD
Tracheal Fluid	1	Naive	MF4	164835
Tracheal Fluid	1	Naive	MF5	<LOD
Tracheal Fluid	1	Naive	MF6	530934
Tracheal Fluid	1	Conv.	MF7	<LOD
Tracheal Fluid	1	Conv.	MF8	<LOD
Tracheal Fluid	1	Conv.	MF9	16277
Tracheal Fluid	1	Conv.	MF10	16033
Tracheal Fluid	1	Conv.	MF11	<LOD
Tracheal Fluid	1	Conv.	MF12	<LOD
Tracheal Fluid	1	αCD40.RBD	MF13	<LOD
Tracheal Fluid	1	αCD40.RBD	MF14	<LOD
Tracheal Fluid	1	αCD40.RBD	MF15	<LOD
Tracheal Fluid	1	αCD40.RBD	MF16	<LOD
Tracheal Fluid	1	αCD40.RBD	MF17	<LOD
Tracheal Fluid	1	αCD40.RBD	MF18	<LOD
Nasal fluid	2	Naive	MF1	293405
Nasal fluid	2	Naive	MF2	<LOD
Nasal fluid	2	Naive	MF3	539907
Nasal fluid	2	Naive	MF4	3760
Nasal fluid	2	Naive	MF5	172166
Nasal fluid	2	Naive	MF6	30423
Nasal fluid	2	Conv.	MF7	<LOD
Nasal fluid	2	Conv.	MF8	<LOD
Nasal fluid	2	Conv.	MF9	ND
Nasal fluid	2	Conv.	MF10	<LOD
Nasal fluid	2	Conv.	MF11	904
Nasal fluid	2	Conv.	MF12	2786
Nasal fluid	2	αCD40.RBD	MF13	<LOD
Nasal fluid	2	αCD40.RBD	MF14	<LOD
Nasal fluid	2	αCD40.RBD	MF15	<LOD
Nasal fluid	2	αCD40.RBD	MF16	<LOD
Nasal fluid	2	αCD40.RBD	MF17	<LOD
Nasal fluid	2	αCD40.RBD	MF18	<LOD
Tracheal Fluid	2	Naive	MF1	225427
Tracheal Fluid	2	Naive	MF2	328098
Tracheal Fluid	2	Naive	MF3	194350
Tracheal Fluid	2	Naive	MF4	37700
Tracheal Fluid	2	Naive	MF5	24518
Tracheal Fluid	2	Naive	MF6	3200765
Tracheal Fluid	2	Conv.	MF7	2103
Tracheal Fluid	2	Conv.	MF8	<LOD
Tracheal Fluid	2	Conv.	MF9	13429
Tracheal Fluid	2	Conv.	MF10	2259
Tracheal Fluid	2	Conv.	MF11	2782
Tracheal Fluid	2	Conv.	MF12	<LOD
Tracheal Fluid	2	αCD40.RBD	MF13	<LOD
Tracheal Fluid	2	αCD40.RBD	MF14	<LOD
Tracheal Fluid	2	αCD40.RBD	MF15	<LOD
Tracheal Fluid	2	αCD40.RBD	MF16	1776
Tracheal Fluid	2	αCD40.RBD	MF17	<LOD
Tracheal Fluid	2	αCD40.RBD	MF18	<LOD
BAL supernatant	3	Naive	MF1	<LOD
BAL supernatant	3	Naive	MF2	9042
BAL supernatant	3	Naive	MF3	6713
BAL supernatant	3	Naive	MF4	<LOD
BAL supernatant	3	Naive	MF5	1638
BAL supernatant	3	Naive	MF6	34390
BAL supernatant	3	Conv.	MF7	<LOD
BAL supernatant	3	Conv.	MF8	<LOD
BAL supernatant	3	Conv.	MF10	<LOD
BAL supernatant	3	Conv.	MF11	<LOD
BAL supernatant	3	Conv.	MF12	<LOD
BAL supernatant	3	αCD40.RBD	MF13	<LOD
BAL supernatant	3	αCD40.RBD	MF14	<LOD
BAL supernatant	3	αCD40.RBD	MF15	<LOD
BAL supernatant	3	αCD40.RBD	MF16	<LOD
BAL supernatant	3	αCD40.RBD	MF17	<LOD
BAL supernatant	3	αCD40.RBD	MF18	<LOD
Nasal fluid	3	Naive	MF1	5182
Nasal fluid	3	Naive	MF2	ND
Nasal fluid	3	Naive	MF3	932945
Nasal fluid	3	Naive	MF4	ND
Nasal fluid	3	Naive	MF5	1
Nasal fluid	3	Naive	MF6	130520
Nasal fluid	3	Conv.	MF7	<LOD
Nasal fluid	3	Conv.	MF8	<LOD
Nasal fluid	3	Conv.	MF9	<LOD
Nasal fluid	3	Conv.	MF10	ND
Nasal fluid	3	Conv.	MF11	1706
Nasal fluid	3	Conv.	MF12	ND
Nasal fluid	3	αCD40.RBD	MF13	<LOD
Nasal fluid	3	αCD40.RBD	MF14	<LOD
Nasal fluid	3	αCD40.RBD	MF15	<LOD
Nasal fluid	3	αCD40.RBD	MF16	<LOD
Nasal fluid	3	αCD40.RBD	MF17	<LOD
Nasal fluid	3	αCD40.RBD	MF18	<LOD
Tracheal Fluid	3	Naive	MF1	<LOD
Tracheal Fluid	3	Naive	MF2	19298
Tracheal Fluid	3	Naive	MF3	11234
Tracheal Fluid	3	Naive	MF4	<LOD
Tracheal Fluid	3	Naive	MF5	<LOD
Tracheal Fluid	3	Naive	MF6	113088
Tracheal Fluid	3	Conv.	MF7	<LOD
Tracheal Fluid	3	Conv.	MF8	<LOD
Tracheal Fluid	3	Conv.	MF9	<LOD
Tracheal Fluid	3	Conv.	MF10	<LOD
Tracheal Fluid	3	Conv.	MF11	<LOD
Tracheal Fluid	3	Conv.	MF12	<LOD
Tracheal Fluid	3	αCD40.RBD	MF13	<LOD
Tracheal Fluid	3	αCD40.RBD	MF14	<LOD
Tracheal Fluid	3	αCD40.RBD	MF15	<LOD
Tracheal Fluid	3	αCD40.RBD	MF16	<LOD
Tracheal Fluid	3	αCD40.RBD	MF17	<LOD
Tracheal Fluid	3	αCD40.RBD	MF18	<LOD
Nasal fluid	4	Naive	MF1	7330
Nasal fluid	4	Naive	MF2	2864
Nasal fluid	4	Naive	MF3	2775
Nasal fluid	4	Naive	MF4	<LOD
Nasal fluid	4	Naive	MF5	<LOD
Nasal fluid	4	Naive	MF6	999
Nasal fluid	4	Conv.	MF7	<LOD
Nasal fluid	4	Conv.	MF8	<LOD
Nasal fluid	4	Conv.	MF9	<LOD
Nasal fluid	4	Conv.	MF10	<LOD
Nasal fluid	4	Conv.	MF11	<LOD
Nasal fluid	4	Conv.	MF12	<LOD
Nasal fluid	4	αCD40.RBD	MF13	<LOD
Nasal fluid	4	αCD40.RBD	MF14	<LOD
Nasal fluid	4	αCD40.RBD	MF15	<LOD
Nasal fluid	4	αCD40.RBD	MF16	<LOD
Nasal fluid	4	αCD40.RBD	MF17	<LOD
Nasal fluid	4	αCD40.RBD	MF18	<LOD
Tracheal Fluid	4	Naive	MF1	<LOD
Tracheal Fluid	4	Naive	MF2	904
Tracheal Fluid	4	Naive	MF3	<LOD
Tracheal Fluid	4	Naive	MF4	<LOD
Tracheal Fluid	4	Naive	MF5	8540
Tracheal Fluid	4	Naive	MF6	<LOD
Tracheal Fluid	4	Conv.	MF7	<LOD
Tracheal Fluid	4	Conv.	MF8	<LOD
Tracheal Fluid	4	Conv.	MF9	<LOD
Tracheal Fluid	4	Conv.	MF10	<LOD
Tracheal Fluid	4	Conv.	MF11	<LOD
Tracheal Fluid	4	Conv.	MF12	<LOD
Tracheal Fluid	4	αCD40.RBD	MF13	<LOD
Tracheal Fluid	4	αCD40.RBD	MF14	<LOD
Tracheal Fluid	4	αCD40.RBD	MF15	<LOD
Tracheal Fluid	4	αCD40.RBD	MF16	<LOD
Tracheal Fluid	4	αCD40.RBD	MF17	<LOD
Tracheal Fluid	4	αCD40.RBD	MF18	<LOD
Nasal fluid	6	Naive	MF1	<LOD
Nasal fluid	6	Naive	MF3	<LOD
Nasal fluid	6	Naive	MF4	<LOD
Nasal fluid	6	Naive	MF5	<LOD
Nasal fluid	6	Naive	MF6	<LOD
Nasal fluid	6	Conv.	MF7	<LOD
Nasal fluid	6	Conv.	MF8	<LOD
Nasal fluid	6	Conv.	MF9	<LOD
Nasal fluid	6	Conv.	MF10	<LOD
Nasal fluid	6	Conv.	MF11	<LOD
Nasal fluid	6	Conv.	MF12	<LOD
Nasal fluid	6	αCD40.RBD	MF13	<LOD
Nasal fluid	6	αCD40.RBD	MF14	<LOD
Nasal fluid	6	αCD40.RBD	MF15	<LOD
Nasal fluid	6	αCD40.RBD	MF16	<LOD
Nasal fluid	6	αCD40.RBD	MF17	<LOD
Nasal fluid	6	αCD40.RBD	MF18	<LOD
Tracheal Fluid	6	Naive	MF1	<LOD
Tracheal Fluid	6	Naive	MF2	10769
Tracheal Fluid	6	Naive	MF3	<LOD
Tracheal Fluid	6	Naive	MF4	<LOD
Tracheal Fluid	6	Naive	MF5	<LOD
Tracheal Fluid	6	Naive	MF6	<LOD
Tracheal Fluid	6	Conv.	MF7	<LOD
Tracheal Fluid	6	Conv.	MF8	<LOD
Tracheal Fluid	6	Conv.	MF9	<LOD
Tracheal Fluid	6	Conv.	MF10	<LOD
Tracheal Fluid	6	Conv.	MF11	<LOD
Tracheal Fluid	6	Conv.	MF12	<LOD
Tracheal Fluid	6	αCD40.RBD	MF13	<LOD
Tracheal Fluid	6	αCD40.RBD	MF14	<LOD
Tracheal Fluid	6	αCD40.RBD	MF15	<LOD
Tracheal Fluid	6	αCD40.RBD	MF16	<LOD
Tracheal Fluid	6	αCD40.RBD	MF17	<LOD
Tracheal Fluid	6	αCD40.RBD	MF18	<LOD

## Sheet: Fig2d; Fig3f
Figure 2; Figure 3f
Assay	Week post immunisation	Group	Animal ID	Value (AU/mL)
ELISA MSD RBD	0	Naive	MF1	34.705
ELISA MSD RBD	2	Naive	MF1	34.443
ELISA MSD RBD	4	Naive	MF1	32.278
ELISA MSD RBD	4.6	Naive	MF1	18.803
ELISA MSD RBD	5.3	Naive	MF1	159.55
ELISA MSD RBD	6.9	Naive	MF1	1406.33
ELISA MSD RBD	0	Naive	MF2	26.677
ELISA MSD RBD	2	Naive	MF2	20.695
ELISA MSD RBD	4	Naive	MF2	22.642
ELISA MSD RBD	4.6	Naive	MF2	13.877
ELISA MSD RBD	5.3	Naive	MF2	58.845
ELISA MSD RBD	6.9	Naive	MF2	1705.54
ELISA MSD RBD	0	Naive	MF3	99.012
ELISA MSD RBD	2	Naive	MF3	92.174
ELISA MSD RBD	4	Naive	MF3	72.606
ELISA MSD RBD	4.6	Naive	MF3	53.264
ELISA MSD RBD	5.3	Naive	MF3	212.104
ELISA MSD RBD	6.9	Naive	MF3	30118.9
ELISA MSD RBD	0	Naive	MF4	27.996
ELISA MSD RBD	2	Naive	MF4	27.139
ELISA MSD RBD	4	Naive	MF4	19.447
ELISA MSD RBD	4.6	Naive	MF4	18.416
ELISA MSD RBD	5.3	Naive	MF4	50.386
ELISA MSD RBD	6.9	Naive	MF4	553.298
ELISA MSD RBD	0	Naive	MF5	43.387
ELISA MSD RBD	2	Naive	MF5	27.568
ELISA MSD RBD	4	Naive	MF5	19.768
ELISA MSD RBD	4.6	Naive	MF5	27.307
ELISA MSD RBD	5.3	Naive	MF5	78.092
ELISA MSD RBD	6.9	Naive	MF5	2085.47
ELISA MSD RBD	0	Naive	MF6	33.063
ELISA MSD RBD	2	Naive	MF6	18.474
ELISA MSD RBD	4	Naive	MF6	22.324
ELISA MSD RBD	4.6	Naive	MF6	13.049
ELISA MSD RBD	5.3	Naive	MF6	436.935
ELISA MSD RBD	6.9	Naive	MF6	3068.24
ELISA MSD RBD	-24.6	Conv.	MF7	43.55
ELISA MSD RBD	-22.7	Conv.	MF7	15749.4
ELISA MSD RBD	-21.9	Conv.	MF7	18730.2
ELISA MSD RBD	-18.9	Conv.	MF7	10164.2
ELISA MSD RBD	0	Conv.	MF7	2389.26
ELISA MSD RBD	2	Conv.	MF7	2750.05
ELISA MSD RBD	4	Conv.	MF7	2849.98
ELISA MSD RBD	4.6	Conv.	MF7	3263.89
ELISA MSD RBD	5.3	Conv.	MF7	78928.6
ELISA MSD RBD	6.9	Conv.	MF7	62710.4
ELISA MSD RBD	-24.6	Conv.	MF8	57.24
ELISA MSD RBD	-22.7	Conv.	MF8	1903.33
ELISA MSD RBD	-21.9	Conv.	MF8	4028.8
ELISA MSD RBD	-18.9	Conv.	MF8	22221.3
ELISA MSD RBD	0	Conv.	MF8	3160.87
ELISA MSD RBD	2	Conv.	MF8	3577.39
ELISA MSD RBD	4	Conv.	MF8	3024.74
ELISA MSD RBD	4.6	Conv.	MF8	4781.77
ELISA MSD RBD	5.3	Conv.	MF8	112855
ELISA MSD RBD	6.9	Conv.	MF8	79858.8
ELISA MSD RBD	-24.6	Conv.	MF9	19.69
ELISA MSD RBD	-22.7	Conv.	MF9	562.97
ELISA MSD RBD	-21.9	Conv.	MF9	759.9
ELISA MSD RBD	-18.9	Conv.	MF9	4018.75
ELISA MSD RBD	0	Conv.	MF9	1625.68
ELISA MSD RBD	2	Conv.	MF9	1671.37
ELISA MSD RBD	4	Conv.	MF9	1437.81
ELISA MSD RBD	4.6	Conv.	MF9	3935.14
ELISA MSD RBD	5.3	Conv.	MF9	119469
ELISA MSD RBD	6.9	Conv.	MF9	103997
ELISA MSD RBD	-24.6	Conv.	MF10	22.64
ELISA MSD RBD	-22.7	Conv.	MF10	272.22
ELISA MSD RBD	-21.9	Conv.	MF10	1084.23
ELISA MSD RBD	-18.9	Conv.	MF10	414.83
ELISA MSD RBD	0	Conv.	MF10	140.824
ELISA MSD RBD	2	Conv.	MF10	97.673
ELISA MSD RBD	4	Conv.	MF10	56.987
ELISA MSD RBD	4.6	Conv.	MF10	173.471
ELISA MSD RBD	5.3	Conv.	MF10	66767.3
ELISA MSD RBD	6.9	Conv.	MF10	53072.9
ELISA MSD RBD	-24.6	Conv.	MF11	13.11
ELISA MSD RBD	-22.7	Conv.	MF11	1596.46
ELISA MSD RBD	-21.9	Conv.	MF11	1792.48
ELISA MSD RBD	-18.9	Conv.	MF11	3047.55
ELISA MSD RBD	0	Conv.	MF11	1857.09
ELISA MSD RBD	2	Conv.	MF11	2506.66
ELISA MSD RBD	4	Conv.	MF11	2902.18
ELISA MSD RBD	4.6	Conv.	MF11	2610.9
ELISA MSD RBD	5.3	Conv.	MF11	82420.1
ELISA MSD RBD	6.9	Conv.	MF11	72320.8
ELISA MSD RBD	-24.6	Conv.	MF12	25.22
ELISA MSD RBD	-22.7	Conv.	MF12	2009.39
ELISA MSD RBD	-21.9	Conv.	MF12	3052.28
ELISA MSD RBD	-18.9	Conv.	MF12	1853.45
ELISA MSD RBD	0	Conv.	MF12	1770.02
ELISA MSD RBD	2	Conv.	MF12	2921.58
ELISA MSD RBD	4	Conv.	MF12	1866.86
ELISA MSD RBD	4.6	Conv.	MF12	2217.17
ELISA MSD RBD	5.3	Conv.	MF12	153726
ELISA MSD RBD	6.9	Conv.	MF12	84298.8
ELISA MSD RBD	-24.6	αCD40.RBD	MF13	17.47
ELISA MSD RBD	-22.7	αCD40.RBD	MF13	10269.5
ELISA MSD RBD	-21.9	αCD40.RBD	MF13	12320.5
ELISA MSD RBD	-18.9	αCD40.RBD	MF13	ND
ELISA MSD RBD	0	αCD40.RBD	MF13	8924.74
ELISA MSD RBD	2	αCD40.RBD	MF13	484467
ELISA MSD RBD	4	αCD40.RBD	MF13	541927
ELISA MSD RBD	4.6	αCD40.RBD	MF13	507754
ELISA MSD RBD	5.3	αCD40.RBD	MF13	589785
ELISA MSD RBD	6.9	αCD40.RBD	MF13	439119
ELISA MSD RBD	-24.6	αCD40.RBD	MF14	21.67
ELISA MSD RBD	-22.7	αCD40.RBD	MF14	371.31
ELISA MSD RBD	-21.9	αCD40.RBD	MF14	972.3
ELISA MSD RBD	-18.9	αCD40.RBD	MF14	3033.94
ELISA MSD RBD	0	αCD40.RBD	MF14	1156.86
ELISA MSD RBD	2	αCD40.RBD	MF14	192206
ELISA MSD RBD	4	αCD40.RBD	MF14	173152
ELISA MSD RBD	4.6	αCD40.RBD	MF14	171155
ELISA MSD RBD	5.3	αCD40.RBD	MF14	108780
ELISA MSD RBD	6.9	αCD40.RBD	MF14	128569
ELISA MSD RBD	-24.6	αCD40.RBD	MF15	40.47
ELISA MSD RBD	-22.7	αCD40.RBD	MF15	3968.93
ELISA MSD RBD	-21.9	αCD40.RBD	MF15	6873.14
ELISA MSD RBD	-18.9	αCD40.RBD	MF15	3226.85
ELISA MSD RBD	0	αCD40.RBD	MF15	3477.76
ELISA MSD RBD	2	αCD40.RBD	MF15	228906
ELISA MSD RBD	4	αCD40.RBD	MF15	99022.2
ELISA MSD RBD	4.6	αCD40.RBD	MF15	88146.9
ELISA MSD RBD	5.3	αCD40.RBD	MF15	54082.3
ELISA MSD RBD	6.9	αCD40.RBD	MF15	76111.3
ELISA MSD RBD	-24.6	αCD40.RBD	MF16	70.59
ELISA MSD RBD	-22.7	αCD40.RBD	MF16	266.26
ELISA MSD RBD	-21.9	αCD40.RBD	MF16	513.93
ELISA MSD RBD	-18.9	αCD40.RBD	MF16	531.47
ELISA MSD RBD	0	αCD40.RBD	MF16	196.68
ELISA MSD RBD	2	αCD40.RBD	MF16	20923.2
ELISA MSD RBD	4	αCD40.RBD	MF16	40180.1
ELISA MSD RBD	4.6	αCD40.RBD	MF16	15014.8
ELISA MSD RBD	5.3	αCD40.RBD	MF16	27543
ELISA MSD RBD	6.9	αCD40.RBD	MF16	19891.9
ELISA MSD RBD	-24.6	αCD40.RBD	MF17	16.32
ELISA MSD RBD	-22.7	αCD40.RBD	MF17	1628.41
ELISA MSD RBD	-21.9	αCD40.RBD	MF17	1698.08
ELISA MSD RBD	-18.9	αCD40.RBD	MF17	1292.58
ELISA MSD RBD	0	αCD40.RBD	MF17	521.041
ELISA MSD RBD	2	αCD40.RBD	MF17	133388
ELISA MSD RBD	4	αCD40.RBD	MF17	133291
ELISA MSD RBD	4.6	αCD40.RBD	MF17	103084
ELISA MSD RBD	5.3	αCD40.RBD	MF17	99427
ELISA MSD RBD	6.9	αCD40.RBD	MF17	94531.1
ELISA MSD RBD	-24.6	αCD40.RBD	MF18	54.65
ELISA MSD RBD	-22.7	αCD40.RBD	MF18	3198.7
ELISA MSD RBD	-21.9	αCD40.RBD	MF18	3357.75
ELISA MSD RBD	-18.9	αCD40.RBD	MF18	4958.46
ELISA MSD RBD	0	αCD40.RBD	MF18	3436.76
ELISA MSD RBD	2	αCD40.RBD	MF18	96682.3
ELISA MSD RBD	4	αCD40.RBD	MF18	73282.8
ELISA MSD RBD	4.6	αCD40.RBD	MF18	55707.6
ELISA MSD RBD	5.3	αCD40.RBD	MF18	80086.9
ELISA MSD RBD	6.9	αCD40.RBD	MF18	48411.4
ELISA MSD N	0	Naive	MF1	890.314
ELISA MSD N	2	Naive	MF1	289.833
ELISA MSD N	4	Naive	MF1	519.384
ELISA MSD N	4.6	Naive	MF1	189.606
ELISA MSD N	5.3	Naive	MF1	653.057
ELISA MSD N	6.9	Naive	MF1	1300.74
ELISA MSD N	0	Naive	MF2	187.819
ELISA MSD N	2	Naive	MF2	125.754
ELISA MSD N	4	Naive	MF2	34.117
ELISA MSD N	4.6	Naive	MF2	73.232
ELISA MSD N	5.3	Naive	MF2	241.266
ELISA MSD N	6.9	Naive	MF2	4657.81
ELISA MSD N	0	Naive	MF3	579.207
ELISA MSD N	2	Naive	MF3	91.113
ELISA MSD N	4	Naive	MF3	204.027
ELISA MSD N	4.6	Naive	MF3	70.038
ELISA MSD N	5.3	Naive	MF3	119.874
ELISA MSD N	6.9	Naive	MF3	1988.64
ELISA MSD N	0	Naive	MF4	970.02
ELISA MSD N	2	Naive	MF4	729.433
ELISA MSD N	4	Naive	MF4	804.007
ELISA MSD N	4.6	Naive	MF4	724.31
ELISA MSD N	5.3	Naive	MF4	948.884
ELISA MSD N	6.9	Naive	MF4	1505.56
ELISA MSD N	0	Naive	MF5	487.831
ELISA MSD N	2	Naive	MF5	65.068
ELISA MSD N	4	Naive	MF5	15.257
ELISA MSD N	4.6	Naive	MF5	96.979
ELISA MSD N	5.3	Naive	MF5	293.99
ELISA MSD N	6.9	Naive	MF5	58.501
ELISA MSD N	0	Naive	MF6	96.901
ELISA MSD N	2	Naive	MF6	151.161
ELISA MSD N	4	Naive	MF6	30.247
ELISA MSD N	4.6	Naive	MF6	118.863
ELISA MSD N	5.3	Naive	MF6	28.506
ELISA MSD N	6.9	Naive	MF6	1049.88
ELISA MSD N	-24.6	Conv.	MF7	44.88
ELISA MSD N	-22.7	Conv.	MF7	30.07
ELISA MSD N	-21.9	Conv.	MF7	103.37
ELISA MSD N	-18.9	Conv.	MF7	218.81
ELISA MSD N	0	Conv.	MF7	485.098
ELISA MSD N	2	Conv.	MF7	118.807
ELISA MSD N	4	Conv.	MF7	109.21
ELISA MSD N	4.6	Conv.	MF7	230.228
ELISA MSD N	5.3	Conv.	MF7	31959.4
ELISA MSD N	6.9	Conv.	MF7	30615.5
ELISA MSD N	-24.6	Conv.	MF8	44.69
ELISA MSD N	-22.7	Conv.	MF8	1612.71
ELISA MSD N	-21.9	Conv.	MF8	2760.42
ELISA MSD N	-18.9	Conv.	MF8	3014.56
ELISA MSD N	0	Conv.	MF8	3687.19
ELISA MSD N	2	Conv.	MF8	3717.04
ELISA MSD N	4	Conv.	MF8	3061.21
ELISA MSD N	4.6	Conv.	MF8	9677.18
ELISA MSD N	5.3	Conv.	MF8	511872
ELISA MSD N	6.9	Conv.	MF8	310877
ELISA MSD N	-24.6	Conv.	MF9	71.38
ELISA MSD N	-22.7	Conv.	MF9	255.63
ELISA MSD N	-21.9	Conv.	MF9	397.75
ELISA MSD N	-18.9	Conv.	MF9	3284.35
ELISA MSD N	0	Conv.	MF9	5531.59
ELISA MSD N	2	Conv.	MF9	5338.76
ELISA MSD N	4	Conv.	MF9	4703.4
ELISA MSD N	4.6	Conv.	MF9	20517.5
ELISA MSD N	5.3	Conv.	MF9	429172
ELISA MSD N	6.9	Conv.	MF9	425992
ELISA MSD N	-24.6	Conv.	MF10	38.03
ELISA MSD N	-22.7	Conv.	MF10	44.31
ELISA MSD N	-21.9	Conv.	MF10	984.28
ELISA MSD N	-18.9	Conv.	MF10	124.38
ELISA MSD N	0	Conv.	MF10	322.218
ELISA MSD N	2	Conv.	MF10	191.204
ELISA MSD N	4	Conv.	MF10	14.679
ELISA MSD N	4.6	Conv.	MF10	299.728
ELISA MSD N	5.3	Conv.	MF10	17082.8
ELISA MSD N	6.9	Conv.	MF10	26217.3
ELISA MSD N	-24.6	Conv.	MF11	11.39
ELISA MSD N	-22.7	Conv.	MF11	198.06
ELISA MSD N	-21.9	Conv.	MF11	861.53
ELISA MSD N	-18.9	Conv.	MF11	1948.31
ELISA MSD N	0	Conv.	MF11	1384.32
ELISA MSD N	2	Conv.	MF11	1662.8
ELISA MSD N	4	Conv.	MF11	1717
ELISA MSD N	4.6	Conv.	MF11	7101.85
ELISA MSD N	5.3	Conv.	MF11	485859
ELISA MSD N	6.9	Conv.	MF11	264566
ELISA MSD N	-24.6	Conv.	MF12	40.36
ELISA MSD N	-22.7	Conv.	MF12	201.25
ELISA MSD N	-21.9	Conv.	MF12	101.74
ELISA MSD N	-18.9	Conv.	MF12	175.87
ELISA MSD N	0	Conv.	MF12	292.87
ELISA MSD N	2	Conv.	MF12	266.11
ELISA MSD N	4	Conv.	MF12	89.15
ELISA MSD N	4.6	Conv.	MF12	141.065
ELISA MSD N	5.3	Conv.	MF12	68755.2
ELISA MSD N	6.9	Conv.	MF12	51825.9
ELISA MSD N	-24.6	αCD40.RBD	MF13	30.57
ELISA MSD N	-22.7	αCD40.RBD	MF13	2533.64
ELISA MSD N	-21.9	αCD40.RBD	MF13	4257.2
ELISA MSD N	-18.9	αCD40.RBD	MF13	36125.5
ELISA MSD N	0	αCD40.RBD	MF13	6315.26
ELISA MSD N	2	αCD40.RBD	MF13	7324.52
ELISA MSD N	4	αCD40.RBD	MF13	7425.72
ELISA MSD N	4.6	αCD40.RBD	MF13	16361.2
ELISA MSD N	5.3	αCD40.RBD	MF13	570557
ELISA MSD N	6.9	αCD40.RBD	MF13	566590
ELISA MSD N	-24.6	αCD40.RBD	MF14	40.36
ELISA MSD N	-22.7	αCD40.RBD	MF14	377.33
ELISA MSD N	-21.9	αCD40.RBD	MF14	59.47
ELISA MSD N	-18.9	αCD40.RBD	MF14	1395.32
ELISA MSD N	0	αCD40.RBD	MF14	455.977
ELISA MSD N	2	αCD40.RBD	MF14	912.971
ELISA MSD N	4	αCD40.RBD	MF14	1268
ELISA MSD N	4.6	αCD40.RBD	MF14	4231.78
ELISA MSD N	5.3	αCD40.RBD	MF14	101342
ELISA MSD N	6.9	αCD40.RBD	MF14	76600.9
ELISA MSD N	-24.6	αCD40.RBD	MF15	65.83
ELISA MSD N	-22.7	αCD40.RBD	MF15	4144.55
ELISA MSD N	-21.9	αCD40.RBD	MF15	5949.02
ELISA MSD N	-18.9	αCD40.RBD	MF15	3069.85
ELISA MSD N	0	αCD40.RBD	MF15	2112.03
ELISA MSD N	2	αCD40.RBD	MF15	3274.27
ELISA MSD N	4	αCD40.RBD	MF15	2139.01
ELISA MSD N	4.6	αCD40.RBD	MF15	34032.2
ELISA MSD N	5.3	αCD40.RBD	MF15	237182
ELISA MSD N	6.9	αCD40.RBD	MF15	228745
ELISA MSD N	-24.6	αCD40.RBD	MF16	288.72
ELISA MSD N	-22.7	αCD40.RBD	MF16	825.94
ELISA MSD N	-21.9	αCD40.RBD	MF16	1162.71
ELISA MSD N	-18.9	αCD40.RBD	MF16	824.8
ELISA MSD N	0	αCD40.RBD	MF16	504.867
ELISA MSD N	2	αCD40.RBD	MF16	392.387
ELISA MSD N	4	αCD40.RBD	MF16	1756.2
ELISA MSD N	4.6	αCD40.RBD	MF16	986.817
ELISA MSD N	5.3	αCD40.RBD	MF16	80239.8
ELISA MSD N	6.9	αCD40.RBD	MF16	40463.5
ELISA MSD N	-24.6	αCD40.RBD	MF17	37.44
ELISA MSD N	-22.7	αCD40.RBD	MF17	112.27
ELISA MSD N	-21.9	αCD40.RBD	MF17	290.58
ELISA MSD N	-18.9	αCD40.RBD	MF17	159.94
ELISA MSD N	0	αCD40.RBD	MF17	194.239
ELISA MSD N	2	αCD40.RBD	MF17	192.722
ELISA MSD N	4	αCD40.RBD	MF17	428.837
ELISA MSD N	4.6	αCD40.RBD	MF17	424.413
ELISA MSD N	5.3	αCD40.RBD	MF17	6836.85
ELISA MSD N	6.9	αCD40.RBD	MF17	8091.82
ELISA MSD N	-24.6	αCD40.RBD	MF18	225.8
ELISA MSD N	-22.7	αCD40.RBD	MF18	1349.57
ELISA MSD N	-21.9	αCD40.RBD	MF18	3371.51
ELISA MSD N	-18.9	αCD40.RBD	MF18	5527
ELISA MSD N	0	αCD40.RBD	MF18	4201.9
ELISA MSD N	2	αCD40.RBD	MF18	4323.49
ELISA MSD N	4	αCD40.RBD	MF18	4876.55
ELISA MSD N	4.6	αCD40.RBD	MF18	9180.65
ELISA MSD N	5.3	αCD40.RBD	MF18	152057
ELISA MSD N	6.9	αCD40.RBD	MF18	75436.5

## Sheet: Sup Fig1a
Supplementary Figure 1a
lane 1, non-reduced and lane 2, reduced Coomassie blue stained SDS-PAGE analysis of anti-CD40 12E12-RBD
		1										2

## Sheet: Sup Fig4a-b
Supplementary Figure 4a & 4b
Assay	Day post exposure	Stimulation	Group	Animal ID	Value (SFC by million)
IFNg ELISPOT	-35	PepMix SARS-CoV-2 (S-RBD) 70	Naive	MF6	0
IFNg ELISPOT	-35	PepMix SARS-CoV-2 (N) 102	Naive	MF6	12.5
IFNg ELISPOT	-35	NS	Naive	MF6	7.5
IFNg ELISPOT	-35	PepMix SARS-CoV-2 (S-RBD) 70	Naive	MF5	10
IFNg ELISPOT	-35	PepMix SARS-CoV-2 (N) 102	Naive	MF5	15
IFNg ELISPOT	-35	NS	Naive	MF5	7.5
IFNg ELISPOT	-35	PepMix SARS-CoV-2 (S-RBD) 70	Naive	MF4	2.5
IFNg ELISPOT	-35	PepMix SARS-CoV-2 (N) 102	Naive	MF4	10
IFNg ELISPOT	-35	NS	Naive	MF4	2.5
IFNg ELISPOT	-35	PepMix SARS-CoV-2 (S-RBD) 70	Naive	MF3	0
IFNg ELISPOT	-35	PepMix SARS-CoV-2 (N) 102	Naive	MF3	2.5
IFNg ELISPOT	-35	NS	Naive	MF3	5
IFNg ELISPOT	-35	PepMix SARS-CoV-2 (S-RBD) 70	Naive	MF2	0
IFNg ELISPOT	-35	PepMix SARS-CoV-2 (N) 102	Naive	MF2	7.5
IFNg ELISPOT	-35	NS	Naive	MF2	17.5
IFNg ELISPOT	-35	PepMix SARS-CoV-2 (S-RBD) 70	Naive	MF1	2.5
IFNg ELISPOT	-35	PepMix SARS-CoV-2 (N) 102	Naive	MF1	2.5
IFNg ELISPOT	-35	NS	Naive	MF1	2.5
IFNg ELISPOT	-35	PepMix SARS-CoV-2 (S-RBD) 70	Conv.	MF12	0
IFNg ELISPOT	-35	PepMix SARS-CoV-2 (N) 102	Conv.	MF12	2.5
IFNg ELISPOT	-35	NS	Conv.	MF12	5
IFNg ELISPOT	-35	PepMix SARS-CoV-2 (S-RBD) 70	Conv.	MF11	5
IFNg ELISPOT	-35	PepMix SARS-CoV-2 (N) 102	Conv.	MF11	65
IFNg ELISPOT	-35	NS	Conv.	MF11	5
IFNg ELISPOT	-35	PepMix SARS-CoV-2 (S-RBD) 70	Conv.	MF10	2.5
IFNg ELISPOT	-35	PepMix SARS-CoV-2 (N) 102	Conv.	MF10	2.5
IFNg ELISPOT	-35	NS	Conv.	MF10	7.5
IFNg ELISPOT	-35	PepMix SARS-CoV-2 (S-RBD) 70	Conv.	MF9	2.5
IFNg ELISPOT	-35	PepMix SARS-CoV-2 (N) 102	Conv.	MF9	15
IFNg ELISPOT	-35	NS	Conv.	MF9	0
IFNg ELISPOT	-35	PepMix SARS-CoV-2 (S-RBD) 70	Conv.	MF8	2.5
IFNg ELISPOT	-35	PepMix SARS-CoV-2 (N) 102	Conv.	MF8	32.5
IFNg ELISPOT	-35	NS	Conv.	MF8	0
IFNg ELISPOT	-35	PepMix SARS-CoV-2 (S-RBD) 70	Conv.	MF7	0
IFNg ELISPOT	-35	PepMix SARS-CoV-2 (N) 102	Conv.	MF7	2.5
IFNg ELISPOT	-35	NS	Conv.	MF7	2.5
IFNg ELISPOT	-35	PepMix SARS-CoV-2 (S-RBD) 70	αCD40.RBD	MF18	0
IFNg ELISPOT	-35	PepMix SARS-CoV-2 (N) 102	αCD40.RBD	MF18	12.5
IFNg ELISPOT	-35	NS	αCD40.RBD	MF18	0
IFNg ELISPOT	-35	PepMix SARS-CoV-2 (S-RBD) 70	αCD40.RBD	MF17	2.5
IFNg ELISPOT	-35	PepMix SARS-CoV-2 (N) 102	αCD40.RBD	MF17	37.5
IFNg ELISPOT	-35	NS	αCD40.RBD	MF17	5
IFNg ELISPOT	-35	PepMix SARS-CoV-2 (S-RBD) 70	αCD40.RBD	MF16	0
IFNg ELISPOT	-35	PepMix SARS-CoV-2 (N) 102	αCD40.RBD	MF16	40
IFNg ELISPOT	-35	NS	αCD40.RBD	MF16	27.5
IFNg ELISPOT	-35	PepMix SARS-CoV-2 (S-RBD) 70	αCD40.RBD	MF15	0
IFNg ELISPOT	-35	PepMix SARS-CoV-2 (N) 102	αCD40.RBD	MF15	10
IFNg ELISPOT	-35	NS	αCD40.RBD	MF15	2.5
IFNg ELISPOT	-35	PepMix SARS-CoV-2 (S-RBD) 70	αCD40.RBD	MF14	0
IFNg ELISPOT	-35	PepMix SARS-CoV-2 (N) 102	αCD40.RBD	MF14	57.5
IFNg ELISPOT	-35	NS	αCD40.RBD	MF14	7.5
IFNg ELISPOT	-35	PepMix SARS-CoV-2 (S-RBD) 70	αCD40.RBD	MF13	0
IFNg ELISPOT	-35	PepMix SARS-CoV-2 (N) 102	αCD40.RBD	MF13	25
IFNg ELISPOT	-35	NS	αCD40.RBD	MF13	0
IFNg ELISPOT	-14	PepMix SARS-CoV-2 (S-RBD) 70	Naive	MF6	7.5
IFNg ELISPOT	-14	PepMix SARS-CoV-2 (N) 102	Naive	MF6	12.5
IFNg ELISPOT	-14	NS	Naive	MF6	2.5
IFNg ELISPOT	-14	PepMix SARS-CoV-2 (S-RBD) 70	Naive	MF5	15
IFNg ELISPOT	-14	PepMix SARS-CoV-2 (N) 102	Naive	MF5	27.5
IFNg ELISPOT	-14	NS	Naive	MF5	35
IFNg ELISPOT	-14	PepMix SARS-CoV-2 (S-RBD) 70	Naive	MF4	12.5
IFNg ELISPOT	-14	PepMix SARS-CoV-2 (N) 102	Naive	MF4	15
IFNg ELISPOT	-14	NS	Naive	MF4	5
IFNg ELISPOT	-14	PepMix SARS-CoV-2 (S-RBD) 70	Naive	MF3	0
IFNg ELISPOT	-14	PepMix SARS-CoV-2 (N) 102	Naive	MF3	7.5
IFNg ELISPOT	-14	NS	Naive	MF3	0
IFNg ELISPOT	-14	PepMix SARS-CoV-2 (S-RBD) 70	Naive	MF2	0
IFNg ELISPOT	-14	PepMix SARS-CoV-2 (N) 102	Naive	MF2	2.5
IFNg ELISPOT	-14	NS	Naive	MF2	0
IFNg ELISPOT	-14	PepMix SARS-CoV-2 (S-RBD) 70	Naive	MF1	0
IFNg ELISPOT	-14	PepMix SARS-CoV-2 (N) 102	Naive	MF1	0
IFNg ELISPOT	-14	NS	Naive	MF1	0
IFNg ELISPOT	-14	PepMix SARS-CoV-2 (S-RBD) 70	Conv.	MF12	0
IFNg ELISPOT	-14	PepMix SARS-CoV-2 (N) 102	Conv.	MF12	22.5
IFNg ELISPOT	-14	NS	Conv.	MF12	2.5
IFNg ELISPOT	-14	PepMix SARS-CoV-2 (S-RBD) 70	Conv.	MF11	5
IFNg ELISPOT	-14	PepMix SARS-CoV-2 (N) 102	Conv.	MF11	27.5
IFNg ELISPOT	-14	NS	Conv.	MF11	10
IFNg ELISPOT	-14	PepMix SARS-CoV-2 (S-RBD) 70	Conv.	MF10	2.5
IFNg ELISPOT	-14	PepMix SARS-CoV-2 (N) 102	Conv.	MF10	10
IFNg ELISPOT	-14	NS	Conv.	MF10	7.5
IFNg ELISPOT	-14	PepMix SARS-CoV-2 (S-RBD) 70	Conv.	MF9	2.5
IFNg ELISPOT	-14	PepMix SARS-CoV-2 (N) 102	Conv.	MF9	27.5
IFNg ELISPOT	-14	NS	Conv.	MF9	0
IFNg ELISPOT	-14	PepMix SARS-CoV-2 (S-RBD) 70	Conv.	MF8	0
IFNg ELISPOT	-14	PepMix SARS-CoV-2 (N) 102	Conv.	MF8	10
IFNg ELISPOT	-14	NS	Conv.	MF8	2.5
IFNg ELISPOT	-14	PepMix SARS-CoV-2 (S-RBD) 70	Conv.	MF7	5
IFNg ELISPOT	-14	PepMix SARS-CoV-2 (N) 102	Conv.	MF7	35
IFNg ELISPOT	-14	NS	Conv.	MF7	45
IFNg ELISPOT	-14	PepMix SARS-CoV-2 (S-RBD) 70	αCD40.RBD	MF18	12.5
IFNg ELISPOT	-14	PepMix SARS-CoV-2 (N) 102	αCD40.RBD	MF18	27.5
IFNg ELISPOT	-14	NS	αCD40.RBD	MF18	0
IFNg ELISPOT	-14	PepMix SARS-CoV-2 (S-RBD) 70	αCD40.RBD	MF17	7.5
IFNg ELISPOT	-14	PepMix SARS-CoV-2 (N) 102	αCD40.RBD	MF17	40
IFNg ELISPOT	-14	NS	αCD40.RBD	MF17	2.5
IFNg ELISPOT	-14	PepMix SARS-CoV-2 (S-RBD) 70	αCD40.RBD	MF16	55
IFNg ELISPOT	-14	PepMix SARS-CoV-2 (N) 102	αCD40.RBD	MF16	50
IFNg ELISPOT	-14	NS	αCD40.RBD	MF16	80
IFNg ELISPOT	-14	PepMix SARS-CoV-2 (S-RBD) 70	αCD40.RBD	MF15	15
IFNg ELISPOT	-14	PepMix SARS-CoV-2 (N) 102	αCD40.RBD	MF15	10
IFNg ELISPOT	-14	NS	αCD40.RBD	MF15	5
IFNg ELISPOT	-14	PepMix SARS-CoV-2 (S-RBD) 70	αCD40.RBD	MF14	15
IFNg ELISPOT	-14	PepMix SARS-CoV-2 (N) 102	αCD40.RBD	MF14	50
IFNg ELISPOT	-14	NS	αCD40.RBD	MF14	10
IFNg ELISPOT	-14	PepMix SARS-CoV-2 (S-RBD) 70	αCD40.RBD	MF13	37.5
IFNg ELISPOT	-14	PepMix SARS-CoV-2 (N) 102	αCD40.RBD	MF13	100
IFNg ELISPOT	-14	NS	αCD40.RBD	MF13	2.5
IFNg ELISPOT	0	PepMix SARS-CoV-2 (S-RBD) 70	Naive	MF6	0
IFNg ELISPOT	0	PepMix SARS-CoV-2 (N) 102	Naive	MF6	2.5
IFNg ELISPOT	0	NS	Naive	MF6	2.5
IFNg ELISPOT	0	PepMix SARS-CoV-2 (S-RBD) 70	Naive	MF5	5
IFNg ELISPOT	0	PepMix SARS-CoV-2 (N) 102	Naive	MF5	0
IFNg ELISPOT	0	NS	Naive	MF5	2.5
IFNg ELISPOT	0	PepMix SARS-CoV-2 (S-RBD) 70	Naive	MF4	0
IFNg ELISPOT	0	PepMix SARS-CoV-2 (N) 102	Naive	MF4	5
IFNg ELISPOT	0	NS	Naive	MF4	10
IFNg ELISPOT	0	PepMix SARS-CoV-2 (S-RBD) 70	Naive	MF3	2.5
IFNg ELISPOT	0	PepMix SARS-CoV-2 (N) 102	Naive	MF3	2.5
IFNg ELISPOT	0	NS	Naive	MF3	0
IFNg ELISPOT	0	PepMix SARS-CoV-2 (S-RBD) 70	Naive	MF2	0
IFNg ELISPOT	0	PepMix SARS-CoV-2 (N) 102	Naive	MF2	2.5
IFNg ELISPOT	0	NS	Naive	MF2	0
IFNg ELISPOT	0	PepMix SARS-CoV-2 (S-RBD) 70	Naive	MF1	0
IFNg ELISPOT	0	PepMix SARS-CoV-2 (N) 102	Naive	MF1	0
IFNg ELISPOT	0	NS	Naive	MF1	2.5
IFNg ELISPOT	0	PepMix SARS-CoV-2 (S-RBD) 70	Conv.	MF12	0
IFNg ELISPOT	0	PepMix SARS-CoV-2 (N) 102	Conv.	MF12	0
IFNg ELISPOT	0	NS	Conv.	MF12	0
IFNg ELISPOT	0	PepMix SARS-CoV-2 (S-RBD) 70	Conv.	MF11	0
IFNg ELISPOT	0	PepMix SARS-CoV-2 (N) 102	Conv.	MF11	27.5
IFNg ELISPOT	0	NS	Conv.	MF11	0
IFNg ELISPOT	0	PepMix SARS-CoV-2 (S-RBD) 70	Conv.	MF10	0
IFNg ELISPOT	0	PepMix SARS-CoV-2 (N) 102	Conv.	MF10	2.5
IFNg ELISPOT	0	NS	Conv.	MF10	5
IFNg ELISPOT	0	PepMix SARS-CoV-2 (S-RBD) 70	Conv.	MF9	0
IFNg ELISPOT	0	PepMix SARS-CoV-2 (N) 102	Conv.	MF9	20
IFNg ELISPOT	0	NS	Conv.	MF9	0
IFNg ELISPOT	0	PepMix SARS-CoV-2 (S-RBD) 70	Conv.	MF8	0
IFNg ELISPOT	0	PepMix SARS-CoV-2 (N) 102	Conv.	MF8	17.5
IFNg ELISPOT	0	NS	Conv.	MF8	5
IFNg ELISPOT	0	PepMix SARS-CoV-2 (S-RBD) 70	Conv.	MF7	0
IFNg ELISPOT	0	PepMix SARS-CoV-2 (N) 102	Conv.	MF7	5
IFNg ELISPOT	0	NS	Conv.	MF7	0
IFNg ELISPOT	0	PepMix SARS-CoV-2 (S-RBD) 70	αCD40.RBD	MF18	2.5
IFNg ELISPOT	0	PepMix SARS-CoV-2 (N) 102	αCD40.RBD	MF18	15
IFNg ELISPOT	0	NS	αCD40.RBD	MF18	0
IFNg ELISPOT	0	PepMix SARS-CoV-2 (S-RBD) 70	αCD40.RBD	MF17	2.5
IFNg ELISPOT	0	PepMix SARS-CoV-2 (N) 102	αCD40.RBD	MF17	5
IFNg ELISPOT	0	NS	αCD40.RBD	MF17	2.5
IFNg ELISPOT	0	PepMix SARS-CoV-2 (S-RBD) 70	αCD40.RBD	MF16	5
IFNg ELISPOT	0	PepMix SARS-CoV-2 (N) 102	αCD40.RBD	MF16	12.5
IFNg ELISPOT	0	NS	αCD40.RBD	MF16	0
IFNg ELISPOT	0	PepMix SARS-CoV-2 (S-RBD) 70	αCD40.RBD	MF15	0
IFNg ELISPOT	0	PepMix SARS-CoV-2 (N) 102	αCD40.RBD	MF15	0
IFNg ELISPOT	0	NS	αCD40.RBD	MF15	5
IFNg ELISPOT	0	PepMix SARS-CoV-2 (S-RBD) 70	αCD40.RBD	MF14	10
IFNg ELISPOT	0	PepMix SARS-CoV-2 (N) 102	αCD40.RBD	MF14	17.5
IFNg ELISPOT	0	NS	αCD40.RBD	MF14	0
IFNg ELISPOT	0	PepMix SARS-CoV-2 (S-RBD) 70	αCD40.RBD	MF13	0
IFNg ELISPOT	0	PepMix SARS-CoV-2 (N) 102	αCD40.RBD	MF13	22.5
IFNg ELISPOT	0	NS	αCD40.RBD	MF13	0
IFNg ELISPOT	9	PepMix SARS-CoV-2 (S-RBD) 70	Naive	MF6	142.5
IFNg ELISPOT	9	PepMix SARS-CoV-2 (N) 102	Naive	MF6	597.5
IFNg ELISPOT	9	NS	Naive	MF6	0
IFNg ELISPOT	9	PepMix SARS-CoV-2 (S-RBD) 70	Naive	MF5	142.5
IFNg ELISPOT	9	PepMix SARS-CoV-2 (N) 102	Naive	MF5	1000
IFNg ELISPOT	9	NS	Naive	MF5	0
IFNg ELISPOT	9	PepMix SARS-CoV-2 (S-RBD) 70	Naive	MF4	20
IFNg ELISPOT	9	PepMix SARS-CoV-2 (N) 102	Naive	MF4	282.5
IFNg ELISPOT	9	NS	Naive	MF4	10
IFNg ELISPOT	9	PepMix SARS-CoV-2 (S-RBD) 70	Naive	MF3	12.5
IFNg ELISPOT	9	PepMix SARS-CoV-2 (N) 102	Naive	MF3	225
IFNg ELISPOT	9	NS	Naive	MF3	0
IFNg ELISPOT	9	PepMix SARS-CoV-2 (S-RBD) 70	Naive	MF2	17.5
IFNg ELISPOT	9	PepMix SARS-CoV-2 (N) 102	Naive	MF2	385
IFNg ELISPOT	9	NS	Naive	MF2	7.5
IFNg ELISPOT	9	PepMix SARS-CoV-2 (S-RBD) 70	Naive	MF1	142.5
IFNg ELISPOT	9	PepMix SARS-CoV-2 (N) 102	Naive	MF1	1275
IFNg ELISPOT	9	NS	Naive	MF1	0
IFNg ELISPOT	9	PepMix SARS-CoV-2 (S-RBD) 70	Conv.	MF12	15
IFNg ELISPOT	9	PepMix SARS-CoV-2 (N) 102	Conv.	MF12	320
IFNg ELISPOT	9	NS	Conv.	MF12	10
IFNg ELISPOT	9	PepMix SARS-CoV-2 (S-RBD) 70	Conv.	MF11	5
IFNg ELISPOT	9	PepMix SARS-CoV-2 (N) 102	Conv.	MF11	450
IFNg ELISPOT	9	NS	Conv.	MF11	0
IFNg ELISPOT	9	PepMix SARS-CoV-2 (S-RBD) 70	Conv.	MF10	5
IFNg ELISPOT	9	PepMix SARS-CoV-2 (N) 102	Conv.	MF10	600
IFNg ELISPOT	9	NS	Conv.	MF10	2.5
IFNg ELISPOT	9	PepMix SARS-CoV-2 (S-RBD) 70	Conv.	MF9	45
IFNg ELISPOT	9	PepMix SARS-CoV-2 (N) 102	Conv.	MF9	640
IFNg ELISPOT	9	NS	Conv.	MF9	0
IFNg ELISPOT	9	PepMix SARS-CoV-2 (S-RBD) 70	Conv.	MF8	5
IFNg ELISPOT	9	PepMix SARS-CoV-2 (N) 102	Conv.	MF8	212.5
IFNg ELISPOT	9	NS	Conv.	MF8	10
IFNg ELISPOT	9	PepMix SARS-CoV-2 (S-RBD) 70	Conv.	MF7	5
IFNg ELISPOT	9	PepMix SARS-CoV-2 (N) 102	Conv.	MF7	152.5
IFNg ELISPOT	9	NS	Conv.	MF7	2.5
IFNg ELISPOT	9	PepMix SARS-CoV-2 (S-RBD) 70	αCD40.RBD	MF18	2.5
IFNg ELISPOT	9	PepMix SARS-CoV-2 (N) 102	αCD40.RBD	MF18	35
IFNg ELISPOT	9	NS	αCD40.RBD	MF18	0
IFNg ELISPOT	9	PepMix SARS-CoV-2 (S-RBD) 70	αCD40.RBD	MF17	5
IFNg ELISPOT	9	PepMix SARS-CoV-2 (N) 102	αCD40.RBD	MF17	295
IFNg ELISPOT	9	NS	αCD40.RBD	MF17	7.5
IFNg ELISPOT	9	PepMix SARS-CoV-2 (S-RBD) 70	αCD40.RBD	MF16	12.5
IFNg ELISPOT	9	PepMix SARS-CoV-2 (N) 102	αCD40.RBD	MF16	250
IFNg ELISPOT	9	NS	αCD40.RBD	MF16	7.5
IFNg ELISPOT	9	PepMix SARS-CoV-2 (S-RBD) 70	αCD40.RBD	MF15	0
IFNg ELISPOT	9	PepMix SARS-CoV-2 (N) 102	αCD40.RBD	MF15	132.5
IFNg ELISPOT	9	NS	αCD40.RBD	MF15	2.5
IFNg ELISPOT	9	PepMix SARS-CoV-2 (S-RBD) 70	αCD40.RBD	MF14	2.5
IFNg ELISPOT	9	PepMix SARS-CoV-2 (N) 102	αCD40.RBD	MF14	647.5
IFNg ELISPOT	9	NS	αCD40.RBD	MF14	0
IFNg ELISPOT	9	PepMix SARS-CoV-2 (S-RBD) 70	αCD40.RBD	MF13	0
IFNg ELISPOT	9	PepMix SARS-CoV-2 (N) 102	αCD40.RBD	MF13	175
IFNg ELISPOT	9	NS	αCD40.RBD	MF13	0

## Sheet: Sup Fig 4c-d-e-g
Supplementary Figure 4c-d-e-g
Assay	Day post exposure	Stimulation	Group	Animal ID	Value (% of CD4 T cells)
ICS IL2	-35	NS	Conv.	MF7	0.0218
ICS IL2	-35	NS	Conv.	MF8	0.0105
ICS IL2	-35	NS	Conv.	MF9	0.0082
ICS IL2	-35	NS	αCD40.RBD	MF13	0.0128
ICS IL2	-35	NS	Conv.	MF10	0.0082
ICS IL2	-35	NS	αCD40.RBD	MF14	0.0044
ICS IL2	-35	NS	αCD40.RBD	MF15	0.0033
ICS IL2	-35	NS	αCD40.RBD	MF16	0.0208
ICS IL2	-35	NS	Conv.	MF11	0.0472
ICS IL2	-35	NS	αCD40.RBD	MF17	0.0176
ICS IL2	-35	NS	Conv.	MF12	0.008
ICS IL2	-35	NS	αCD40.RBD	MF18	0.0082
ICS IL2	-35	NS	Naive	MF1	0.0052
ICS IL2	-35	NS	Naive	MF2	0.0182
ICS IL2	-35	NS	Naive	MF3	0.0097
ICS IL2	-35	NS	Naive	MF4	0.0085
ICS IL2	-35	NS	Naive	MF5	0.0075
ICS IL2	-35	NS	Naive	MF6	0.0038
ICS IL2	-35	PepMix SARS-CoV-2 (S-RBD) 70	Conv.	MF7	0.0544
ICS IL2	-35	PepMix SARS-CoV-2 (S-RBD) 70	Conv.	MF8	0.0407
ICS IL2	-35	PepMix SARS-CoV-2 (S-RBD) 70	Conv.	MF9	0.0043
ICS IL2	-35	PepMix SARS-CoV-2 (S-RBD) 70	αCD40.RBD	MF13	0.0175
ICS IL2	-35	PepMix SARS-CoV-2 (S-RBD) 70	Conv.	MF10	0.0136
ICS IL2	-35	PepMix SARS-CoV-2 (S-RBD) 70	αCD40.RBD	MF14	0.0128
ICS IL2	-35	PepMix SARS-CoV-2 (S-RBD) 70	αCD40.RBD	MF15	0.0061
ICS IL2	-35	PepMix SARS-CoV-2 (S-RBD) 70	αCD40.RBD	MF16	0.0125
ICS IL2	-35	PepMix SARS-CoV-2 (S-RBD) 70	Conv.	MF11	0.0617
ICS IL2	-35	PepMix SARS-CoV-2 (S-RBD) 70	αCD40.RBD	MF17	0.0196
ICS IL2	-35	PepMix SARS-CoV-2 (S-RBD) 70	Conv.	MF12	0.001
ICS IL2	-35	PepMix SARS-CoV-2 (S-RBD) 70	αCD40.RBD	MF18	0.0044
ICS IL2	-35	PepMix SARS-CoV-2 (S-RBD) 70	Naive	MF1	0.0041
ICS IL2	-35	PepMix SARS-CoV-2 (S-RBD) 70	Naive	MF2	0.0124
ICS IL2	-35	PepMix SARS-CoV-2 (S-RBD) 70	Naive	MF3	0.0137
ICS IL2	-35	PepMix SARS-CoV-2 (S-RBD) 70	Naive	MF4	0.006
ICS IL2	-35	PepMix SARS-CoV-2 (S-RBD) 70	Naive	MF5	0.0146
ICS IL2	-35	PepMix SARS-CoV-2 (S-RBD) 70	Naive	MF6	0.0049
ICS IL2	-14	NS	Conv.	MF7	0.0285
ICS IL2	-14	NS	Conv.	MF8	0.0033
ICS IL2	-14	NS	Conv.	MF9	0.0104
ICS IL2	-14	NS	αCD40.RBD	MF13	0.0019
ICS IL2	-14	NS	Conv.	MF10	0.0021
ICS IL2	-14	NS	αCD40.RBD	MF14	0.0138
ICS IL2	-14	NS	αCD40.RBD	MF15	0.0011
ICS IL2	-14	NS	αCD40.RBD	MF16	0.0039
ICS IL2	-14	NS	Conv.	MF11	0.0039
ICS IL2	-14	NS	αCD40.RBD	MF17	0.0325
ICS IL2	-14	NS	Conv.	MF12	0.003
ICS IL2	-14	NS	αCD40.RBD	MF18	0.0185
ICS IL2	-14	NS	Naive	MF1	0.007
ICS IL2	-14	NS	Naive	MF2	0.0277
ICS IL2	-14	NS	Naive	MF3	0.0047
ICS IL2	-14	NS	Naive	MF4	ND
ICS IL2	-14	NS	Naive	MF5	0.0111
ICS IL2	-14	NS	Naive	MF6	0.0036
ICS IL2	-14	PepMix SARS-CoV-2 (S-RBD) 70	Conv.	MF7	0.0225
ICS IL2	-14	PepMix SARS-CoV-2 (S-RBD) 70	Conv.	MF8	0.0275
ICS IL2	-14	PepMix SARS-CoV-2 (S-RBD) 70	Conv.	MF9	0.0097
ICS IL2	-14	PepMix SARS-CoV-2 (S-RBD) 70	αCD40.RBD	MF13	0.0498
ICS IL2	-14	PepMix SARS-CoV-2 (S-RBD) 70	Conv.	MF10	0.0133
ICS IL2	-14	PepMix SARS-CoV-2 (S-RBD) 70	αCD40.RBD	MF14	0.0547
ICS IL2	-14	PepMix SARS-CoV-2 (S-RBD) 70	αCD40.RBD	MF15	0.0624
ICS IL2	-14	PepMix SARS-CoV-2 (S-RBD) 70	αCD40.RBD	MF16	0.0315
ICS IL2	-14	PepMix SARS-CoV-2 (S-RBD) 70	Conv.	MF11	0.027
ICS IL2	-14	PepMix SARS-CoV-2 (S-RBD) 70	αCD40.RBD	MF17	0.0844
ICS IL2	-14	PepMix SARS-CoV-2 (S-RBD) 70	Conv.	MF12	0.0038
ICS IL2	-14	PepMix SARS-CoV-2 (S-RBD) 70	αCD40.RBD	MF18	0.1025
ICS IL2	-14	PepMix SARS-CoV-2 (S-RBD) 70	Naive	MF1	0.0037
ICS IL2	-14	PepMix SARS-CoV-2 (S-RBD) 70	Naive	MF2	0.0285
ICS IL2	-14	PepMix SARS-CoV-2 (S-RBD) 70	Naive	MF3	0.0061
ICS IL2	-14	PepMix SARS-CoV-2 (S-RBD) 70	Naive	MF4	ND
ICS IL2	-14	PepMix SARS-CoV-2 (S-RBD) 70	Naive	MF5	0.005
ICS IL2	-14	PepMix SARS-CoV-2 (S-RBD) 70	Naive	MF6	0.0112
ICS IL2	9	NS	Conv.	MF7	0.0962
ICS IL2	9	NS	Conv.	MF8	0.0373
ICS IL2	9	NS	Conv.	MF9	0.0559
ICS IL2	9	NS	αCD40.RBD	MF13	0.019
ICS IL2	9	NS	Conv.	MF10	0.0199
ICS IL2	9	NS	αCD40.RBD	MF14	0.0877
ICS IL2	9	NS	αCD40.RBD	MF15	0.0232
ICS IL2	9	NS	αCD40.RBD	MF16	0.1244
ICS IL2	9	NS	Conv.	MF11	0.0199
ICS IL2	9	NS	αCD40.RBD	MF17	0.0832
ICS IL2	9	NS	Conv.	MF12	0.0429
ICS IL2	9	NS	αCD40.RBD	MF18	0.0116
ICS IL2	9	NS	Naive	MF1	0.0182
ICS IL2	9	NS	Naive	MF2	0.0334
ICS IL2	9	NS	Naive	MF3	0.0426
ICS IL2	9	NS	Naive	MF4	0.0174
ICS IL2	9	NS	Naive	MF5	0.0456
ICS IL2	9	NS	Naive	MF6	0.0031
ICS IL2	9	PepMix SARS-CoV-2 (S-RBD) 70	Conv.	MF7	0.1253
ICS IL2	9	PepMix SARS-CoV-2 (S-RBD) 70	Conv.	MF8	0.0489
ICS IL2	9	PepMix SARS-CoV-2 (S-RBD) 70	Conv.	MF9	0.0661
ICS IL2	9	PepMix SARS-CoV-2 (S-RBD) 70	αCD40.RBD	MF13	0.0438
ICS IL2	9	PepMix SARS-CoV-2 (S-RBD) 70	Conv.	MF10	0.0338
ICS IL2	9	PepMix SARS-CoV-2 (S-RBD) 70	αCD40.RBD	MF14	0.0832
ICS IL2	9	PepMix SARS-CoV-2 (S-RBD) 70	αCD40.RBD	MF15	0.0276
ICS IL2	9	PepMix SARS-CoV-2 (S-RBD) 70	αCD40.RBD	MF16	0.1433
ICS IL2	9	PepMix SARS-CoV-2 (S-RBD) 70	Conv.	MF11	0.0543
ICS IL2	9	PepMix SARS-CoV-2 (S-RBD) 70	αCD40.RBD	MF17	0.088
ICS IL2	9	PepMix SARS-CoV-2 (S-RBD) 70	Conv.	MF12	0.0593
ICS IL2	9	PepMix SARS-CoV-2 (S-RBD) 70	αCD40.RBD	MF18	0.0302
ICS IL2	9	PepMix SARS-CoV-2 (S-RBD) 70	Naive	MF1	0.1377
ICS IL2	9	PepMix SARS-CoV-2 (S-RBD) 70	Naive	MF2	0.3013
ICS IL2	9	PepMix SARS-CoV-2 (S-RBD) 70	Naive	MF3	0.0511
ICS IL2	9	PepMix SARS-CoV-2 (S-RBD) 70	Naive	MF4	0.0677
ICS IL2	9	PepMix SARS-CoV-2 (S-RBD) 70	Naive	MF5	0.1235
ICS IL2	9	PepMix SARS-CoV-2 (S-RBD) 70	Naive	MF6	0.0254
ICS IL2	20	NS	Conv.	MF7	0.0889
ICS IL2	20	NS	Conv.	MF8	0.0464
ICS IL2	20	NS	Conv.	MF9	0.0104
ICS IL2	20	NS	αCD40.RBD	MF13	0.0265
ICS IL2	20	NS	Conv.	MF10	0.0248
ICS IL2	20	NS	αCD40.RBD	MF14	0.0692
ICS IL2	20	NS	αCD40.RBD	MF15	0.018
ICS IL2	20	NS	αCD40.RBD	MF16	0.0363
ICS IL2	20	NS	Conv.	MF11	0.0769
ICS IL2	20	NS	αCD40.RBD	MF17	0.0197
ICS IL2	20	NS	Conv.	MF12	0.0206
ICS IL2	20	NS	αCD40.RBD	MF18	0.0069
ICS IL2	20	NS	Naive	MF1	0.0067
ICS IL2	20	NS	Naive	MF2	0.0604
ICS IL2	20	NS	Naive	MF3	0.0584
ICS IL2	20	NS	Naive	MF4	0.0287
ICS IL2	20	NS	Naive	MF5	0.0559
ICS IL2	20	NS	Naive	MF6	0.0086
ICS IL2	20	PepMix SARS-CoV-2 (S-RBD) 70	Conv.	MF7	0.1266
ICS IL2	20	PepMix SARS-CoV-2 (S-RBD) 70	Conv.	MF8	0.0802
ICS IL2	20	PepMix SARS-CoV-2 (S-RBD) 70	Conv.	MF9	0.0175
ICS IL2	20	PepMix SARS-CoV-2 (S-RBD) 70	αCD40.RBD	MF13	0.0717
ICS IL2	20	PepMix SARS-CoV-2 (S-RBD) 70	Conv.	MF10	0.1166
ICS IL2	20	PepMix SARS-CoV-2 (S-RBD) 70	αCD40.RBD	MF14	0.0843
ICS IL2	20	PepMix SARS-CoV-2 (S-RBD) 70	αCD40.RBD	MF15	0.0185
ICS IL2	20	PepMix SARS-CoV-2 (S-RBD) 70	αCD40.RBD	MF16	0.0736
ICS IL2	20	PepMix SARS-CoV-2 (S-RBD) 70	Conv.	MF11	0.0616
ICS IL2	20	PepMix SARS-CoV-2 (S-RBD) 70	αCD40.RBD	MF17	0.0316
ICS IL2	20	PepMix SARS-CoV-2 (S-RBD) 70	Conv.	MF12	0.0113
ICS IL2	20	PepMix SARS-CoV-2 (S-RBD) 70	αCD40.RBD	MF18	0.032
ICS IL2	20	PepMix SARS-CoV-2 (S-RBD) 70	Naive	MF1	0.0358
ICS IL2	20	PepMix SARS-CoV-2 (S-RBD) 70	Naive	MF2	0.1706
ICS IL2	20	PepMix SARS-CoV-2 (S-RBD) 70	Naive	MF3	0.1221
ICS IL2	20	PepMix SARS-CoV-2 (S-RBD) 70	Naive	MF4	0.0582
ICS IL2	20	PepMix SARS-CoV-2 (S-RBD) 70	Naive	MF5	0.0976
ICS IL2	20	PepMix SARS-CoV-2 (S-RBD) 70	Naive	MF6	0.0223
ICS IL2	-35	PepMix SARS-CoV-2 (N) 102	Conv.	MF7	0.0363
ICS IL2	-35	PepMix SARS-CoV-2 (N) 102	Conv.	MF8	0.0779
ICS IL2	-35	PepMix SARS-CoV-2 (N) 102	Conv.	MF9	0.031
ICS IL2	-35	PepMix SARS-CoV-2 (N) 102	αCD40.RBD	MF13	0.0317
ICS IL2	-35	PepMix SARS-CoV-2 (N) 102	Conv.	MF10	0.0125
ICS IL2	-35	PepMix SARS-CoV-2 (N) 102	αCD40.RBD	MF14	0.0355
ICS IL2	-35	PepMix SARS-CoV-2 (N) 102	αCD40.RBD	MF15	0.0141
ICS IL2	-35	PepMix SARS-CoV-2 (N) 102	αCD40.RBD	MF16	0.0107
ICS IL2	-35	PepMix SARS-CoV-2 (N) 102	Conv.	MF11	0.0618
ICS IL2	-35	PepMix SARS-CoV-2 (N) 102	αCD40.RBD	MF17	0.0191
ICS IL2	-35	PepMix SARS-CoV-2 (N) 102	Conv.	MF12	0.002
ICS IL2	-35	PepMix SARS-CoV-2 (N) 102	αCD40.RBD	MF18	0.0231
ICS IL2	-35	PepMix SARS-CoV-2 (N) 102	Naive	MF1	0.0014
ICS IL2	-35	PepMix SARS-CoV-2 (N) 102	Naive	MF2	0.0151
ICS IL2	-35	PepMix SARS-CoV-2 (N) 102	Naive	MF3	0.0074
ICS IL2	-35	PepMix SARS-CoV-2 (N) 102	Naive	MF4	0.007
ICS IL2	-35	PepMix SARS-CoV-2 (N) 102	Naive	MF5	0.0092
ICS IL2	-35	PepMix SARS-CoV-2 (N) 102	Naive	MF6	0.0043
ICS IL2	-14	PepMix SARS-CoV-2 (N) 102	Conv.	MF7	ND
ICS IL2	-14	PepMix SARS-CoV-2 (N) 102	Conv.	MF8	0.0662
ICS IL2	-14	PepMix SARS-CoV-2 (N) 102	Conv.	MF9	0.0235
ICS IL2	-14	PepMix SARS-CoV-2 (N) 102	αCD40.RBD	MF13	0.0198
ICS IL2	-14	PepMix SARS-CoV-2 (N) 102	Conv.	MF10	0.0055
ICS IL2	-14	PepMix SARS-CoV-2 (N) 102	αCD40.RBD	MF14	0.0416
ICS IL2	-14	PepMix SARS-CoV-2 (N) 102	αCD40.RBD	MF15	0.0181
ICS IL2	-14	PepMix SARS-CoV-2 (N) 102	αCD40.RBD	MF16	ND
ICS IL2	-14	PepMix SARS-CoV-2 (N) 102	Conv.	MF11	0.0525
ICS IL2	-14	PepMix SARS-CoV-2 (N) 102	αCD40.RBD	MF17	0.0559
ICS IL2	-14	PepMix SARS-CoV-2 (N) 102	Conv.	MF12	0.0078
ICS IL2	-14	PepMix SARS-CoV-2 (N) 102	αCD40.RBD	MF18	0.0284
ICS IL2	-14	PepMix SARS-CoV-2 (N) 102	Naive	MF1	0.0036
ICS IL2	-14	PepMix SARS-CoV-2 (N) 102	Naive	MF2	0.0301
ICS IL2	-14	PepMix SARS-CoV-2 (N) 102	Naive	MF3	0.0023
ICS IL2	-14	PepMix SARS-CoV-2 (N) 102	Naive	MF4	ND
ICS IL2	-14	PepMix SARS-CoV-2 (N) 102	Naive	MF5	0.005
ICS IL2	-14	PepMix SARS-CoV-2 (N) 102	Naive	MF6	0.0022
ICS IL2	9	PepMix SARS-CoV-2 (N) 102	Conv.	MF7	0.3073
ICS IL2	9	PepMix SARS-CoV-2 (N) 102	Conv.	MF8	0.2545
ICS IL2	9	PepMix SARS-CoV-2 (N) 102	Conv.	MF9	0.465
ICS IL2	9	PepMix SARS-CoV-2 (N) 102	αCD40.RBD	MF13	0.1515
ICS IL2	9	PepMix SARS-CoV-2 (N) 102	Conv.	MF10	0.2719
ICS IL2	9	PepMix SARS-CoV-2 (N) 102	αCD40.RBD	MF14	0.6781
ICS IL2	9	PepMix SARS-CoV-2 (N) 102	αCD40.RBD	MF15	0.1353
ICS IL2	9	PepMix SARS-CoV-2 (N) 102	αCD40.RBD	MF16	0.4408
ICS IL2	9	PepMix SARS-CoV-2 (N) 102	Conv.	MF11	0.3009
ICS IL2	9	PepMix SARS-CoV-2 (N) 102	αCD40.RBD	MF17	0.2868
ICS IL2	9	PepMix SARS-CoV-2 (N) 102	Conv.	MF12	0.2067
ICS IL2	9	PepMix SARS-CoV-2 (N) 102	αCD40.RBD	MF18	0.0657
ICS IL2	9	PepMix SARS-CoV-2 (N) 102	Naive	MF1	0.2195
ICS IL2	9	PepMix SARS-CoV-2 (N) 102	Naive	MF2	0.3091
ICS IL2	9	PepMix SARS-CoV-2 (N) 102	Naive	MF3	0.1527
ICS IL2	9	PepMix SARS-CoV-2 (N) 102	Naive	MF4	0.0884
ICS IL2	9	PepMix SARS-CoV-2 (N) 102	Naive	MF5	0.2041
ICS IL2	9	PepMix SARS-CoV-2 (N) 102	Naive	MF6	0.0827
ICS IL2	20	PepMix SARS-CoV-2 (N) 102	Conv.	MF7	0.202
ICS IL2	20	PepMix SARS-CoV-2 (N) 102	Conv.	MF8	0.1778
ICS IL2	20	PepMix SARS-CoV-2 (N) 102	Conv.	MF9	0.1712
ICS IL2	20	PepMix SARS-CoV-2 (N) 102	αCD40.RBD	MF13	0.0893
ICS IL2	20	PepMix SARS-CoV-2 (N) 102	Conv.	MF10	0.1723
ICS IL2	20	PepMix SARS-CoV-2 (N) 102	αCD40.RBD	MF14	0.2673
ICS IL2	20	PepMix SARS-CoV-2 (N) 102	αCD40.RBD	MF15	0.0681
ICS IL2	20	PepMix SARS-CoV-2 (N) 102	αCD40.RBD	MF16	0.1365
ICS IL2	20	PepMix SARS-CoV-2 (N) 102	Conv.	MF11	0.2246
ICS IL2	20	PepMix SARS-CoV-2 (N) 102	αCD40.RBD	MF17	0.1217
ICS IL2	20	PepMix SARS-CoV-2 (N) 102	Conv.	MF12	0.0442
ICS IL2	20	PepMix SARS-CoV-2 (N) 102	αCD40.RBD	MF18	0.0367
ICS IL2	20	PepMix SARS-CoV-2 (N) 102	Naive	MF1	0.1029
ICS IL2	20	PepMix SARS-CoV-2 (N) 102	Naive	MF2	0.2504
ICS IL2	20	PepMix SARS-CoV-2 (N) 102	Naive	MF3	0.1109
ICS IL2	20	PepMix SARS-CoV-2 (N) 102	Naive	MF4	0.0707
ICS IL2	20	PepMix SARS-CoV-2 (N) 102	Naive	MF5	0.1088
ICS IL2	20	PepMix SARS-CoV-2 (N) 102	Naive	MF6	0.0495
ICS IFNg	-35	NS	Conv.	MF7	0.029
ICS IFNg	-35	NS	Conv.	MF8	0.0209
ICS IFNg	-35	NS	Conv.	MF9	0.0033
ICS IFNg	-35	NS	αCD40.RBD	MF13	0.0043
ICS IFNg	-35	NS	Conv.	MF10	0.0065
ICS IFNg	-35	NS	αCD40.RBD	MF14	0.0053
ICS IFNg	-35	NS	αCD40.RBD	MF15	0.0088
ICS IFNg	-35	NS	αCD40.RBD	MF16	0.0063
ICS IFNg	-35	NS	Conv.	MF11	0.0402
ICS IFNg	-35	NS	αCD40.RBD	MF17	0.0113
ICS IFNg	-35	NS	Conv.	MF12	0.001
ICS IFNg	-35	NS	αCD40.RBD	MF18	0.0041
ICS IFNg	-35	NS	Naive	MF1	0.0022
ICS IFNg	-35	NS	Naive	MF2	0.0273
ICS IFNg	-35	NS	Naive	MF3	0.0041
ICS IFNg	-35	NS	Naive	MF4	0.0073
ICS IFNg	-35	NS	Naive	MF5	0.0047
ICS IFNg	-35	NS	Naive	MF6	0.0048
ICS IFNg	-35	PepMix SARS-CoV-2 (S-RBD) 70	Conv.	MF7	0.0466
ICS IFNg	-35	PepMix SARS-CoV-2 (S-RBD) 70	Conv.	MF8	0.0316
ICS IFNg	-35	PepMix SARS-CoV-2 (S-RBD) 70	Conv.	MF9	0.0014
ICS IFNg	-35	PepMix SARS-CoV-2 (S-RBD) 70	αCD40.RBD	MF13	0.0039
ICS IFNg	-35	PepMix SARS-CoV-2 (S-RBD) 70	Conv.	MF10	0.0095
ICS IFNg	-35	PepMix SARS-CoV-2 (S-RBD) 70	αCD40.RBD	MF14	0.0145
ICS IFNg	-35	PepMix SARS-CoV-2 (S-RBD) 70	αCD40.RBD	MF15	0.007
ICS IFNg	-35	PepMix SARS-CoV-2 (S-RBD) 70	αCD40.RBD	MF16	0.0063
ICS IFNg	-35	PepMix SARS-CoV-2 (S-RBD) 70	Conv.	MF11	0.037
ICS IFNg	-35	PepMix SARS-CoV-2 (S-RBD) 70	αCD40.RBD	MF17	0.0117
ICS IFNg	-35	PepMix SARS-CoV-2 (S-RBD) 70	Conv.	MF12	0.001
ICS IFNg	-35	PepMix SARS-CoV-2 (S-RBD) 70	αCD40.RBD	MF18	0.0029
ICS IFNg	-35	PepMix SARS-CoV-2 (S-RBD) 70	Naive	MF1	0.0014
ICS IFNg	-35	PepMix SARS-CoV-2 (S-RBD) 70	Naive	MF2	0.0207
ICS IFNg	-35	PepMix SARS-CoV-2 (S-RBD) 70	Naive	MF3	0.0087
ICS IFNg	-35	PepMix SARS-CoV-2 (S-RBD) 70	Naive	MF4	0.0024
ICS IFNg	-35	PepMix SARS-CoV-2 (S-RBD) 70	Naive	MF5	0.0064
ICS IFNg	-35	PepMix SARS-CoV-2 (S-RBD) 70	Naive	MF6	0.002
ICS IFNg	-14	NS	Conv.	MF7	0.016
ICS IFNg	-14	NS	Conv.	MF8	0.0167
ICS IFNg	-14	NS	Conv.	MF9	0.0044
ICS IFNg	-14	NS	αCD40.RBD	MF13	0.0058
ICS IFNg	-14	NS	Conv.	MF10	0.0021
ICS IFNg	-14	NS	αCD40.RBD	MF14	0.0117
ICS IFNg	-14	NS	αCD40.RBD	MF15	0.0068
ICS IFNg	-14	NS	αCD40.RBD	MF16	0
ICS IFNg	-14	NS	Conv.	MF11	0.0105
ICS IFNg	-14	NS	αCD40.RBD	MF17	0.0207
ICS IFNg	-14	NS	Conv.	MF12	0.0023
ICS IFNg	-14	NS	αCD40.RBD	MF18	0.008
ICS IFNg	-14	NS	Naive	MF1	0.0016
ICS IFNg	-14	NS	Naive	MF2	0.0116
ICS IFNg	-14	NS	Naive	MF3	0.0012
ICS IFNg	-14	NS	Naive	MF4	ND
ICS IFNg	-14	NS	Naive	MF5	0.0045
ICS IFNg	-14	NS	Naive	MF6	0.006
ICS IFNg	-14	PepMix SARS-CoV-2 (S-RBD) 70	Conv.	MF7	0.0311
ICS IFNg	-14	PepMix SARS-CoV-2 (S-RBD) 70	Conv.	MF8	0.0079
ICS IFNg	-14	PepMix SARS-CoV-2 (S-RBD) 70	Conv.	MF9	0.0113
ICS IFNg	-14	PepMix SARS-CoV-2 (S-RBD) 70	αCD40.RBD	MF13	0.0188
ICS IFNg	-14	PepMix SARS-CoV-2 (S-RBD) 70	Conv.	MF10	0.0122
ICS IFNg	-14	PepMix SARS-CoV-2 (S-RBD) 70	αCD40.RBD	MF14	0.0273
ICS IFNg	-14	PepMix SARS-CoV-2 (S-RBD) 70	αCD40.RBD	MF15	0.0149
ICS IFNg	-14	PepMix SARS-CoV-2 (S-RBD) 70	αCD40.RBD	MF16	0.0079
ICS IFNg	-14	PepMix SARS-CoV-2 (S-RBD) 70	Conv.	MF11	0.024
ICS IFNg	-14	PepMix SARS-CoV-2 (S-RBD) 70	αCD40.RBD	MF17	0.0563
ICS IFNg	-14	PepMix SARS-CoV-2 (S-RBD) 70	Conv.	MF12	0.0019
ICS IFNg	-14	PepMix SARS-CoV-2 (S-RBD) 70	αCD40.RBD	MF18	0.0667
ICS IFNg	-14	PepMix SARS-CoV-2 (S-RBD) 70	Naive	MF1	0.0018
ICS IFNg	-14	PepMix SARS-CoV-2 (S-RBD) 70	Naive	MF2	0.0362
ICS IFNg	-14	PepMix SARS-CoV-2 (S-RBD) 70	Naive	MF3	0.0024
ICS IFNg	-14	PepMix SARS-CoV-2 (S-RBD) 70	Naive	MF4	ND
ICS IFNg	-14	PepMix SARS-CoV-2 (S-RBD) 70	Naive	MF5	0.004
ICS IFNg	-14	PepMix SARS-CoV-2 (S-RBD) 70	Naive	MF6	0.0071
ICS IFNg	9	NS	Conv.	MF7	0.0962
ICS IFNg	9	NS	Conv.	MF8	0.016
ICS IFNg	9	NS	Conv.	MF9	0.0091
ICS IFNg	9	NS	αCD40.RBD	MF13	0.0054
ICS IFNg	9	NS	Conv.	MF10	0.0086
ICS IFNg	9	NS	αCD40.RBD	MF14	0.1058
ICS IFNg	9	NS	αCD40.RBD	MF15	0.0066
ICS IFNg	9	NS	αCD40.RBD	MF16	0.1576
ICS IFNg	9	NS	Conv.	MF11	0.0117
ICS IFNg	9	NS	αCD40.RBD	MF17	0.037
ICS IFNg	9	NS	Conv.	MF12	0.0151
ICS IFNg	9	NS	αCD40.RBD	MF18	0.0129
ICS IFNg	9	NS	Naive	MF1	0.0087
ICS IFNg	9	NS	Naive	MF2	0.0367
ICS IFNg	9	NS	Naive	MF3	0.0358
ICS IFNg	9	NS	Naive	MF4	0.0108
ICS IFNg	9	NS	Naive	MF5	0.0308
ICS IFNg	9	NS	Naive	MF6	0.0039
ICS IFNg	9	PepMix SARS-CoV-2 (S-RBD) 70	Conv.	MF7	0.1198
ICS IFNg	9	PepMix SARS-CoV-2 (S-RBD) 70	Conv.	MF8	0.0598
ICS IFNg	9	PepMix SARS-CoV-2 (S-RBD) 70	Conv.	MF9	0.0275
ICS IFNg	9	PepMix SARS-CoV-2 (S-RBD) 70	αCD40.RBD	MF13	0.0302
ICS IFNg	9	PepMix SARS-CoV-2 (S-RBD) 70	Conv.	MF10	0.0213
ICS IFNg	9	PepMix SARS-CoV-2 (S-RBD) 70	αCD40.RBD	MF14	0.0627
ICS IFNg	9	PepMix SARS-CoV-2 (S-RBD) 70	αCD40.RBD	MF15	0.0069
ICS IFNg	9	PepMix SARS-CoV-2 (S-RBD) 70	αCD40.RBD	MF16	0.1018
ICS IFNg	9	PepMix SARS-CoV-2 (S-RBD) 70	Conv.	MF11	0.0448
ICS IFNg	9	PepMix SARS-CoV-2 (S-RBD) 70	αCD40.RBD	MF17	0.0606
ICS IFNg	9	PepMix SARS-CoV-2 (S-RBD) 70	Conv.	MF12	0.038
ICS IFNg	9	PepMix SARS-CoV-2 (S-RBD) 70	αCD40.RBD	MF18	0.0143
ICS IFNg	9	PepMix SARS-CoV-2 (S-RBD) 70	Naive	MF1	0.1457
ICS IFNg	9	PepMix SARS-CoV-2 (S-RBD) 70	Naive	MF2	0.3848
ICS IFNg	9	PepMix SARS-CoV-2 (S-RBD) 70	Naive	MF3	0.0586
ICS IFNg	9	PepMix SARS-CoV-2 (S-RBD) 70	Naive	MF4	0.0559
ICS IFNg	9	PepMix SARS-CoV-2 (S-RBD) 70	Naive	MF5	0.2001
ICS IFNg	9	PepMix SARS-CoV-2 (S-RBD) 70	Naive	MF6	0.0231
ICS IFNg	20	NS	Conv.	MF7	0.1158
ICS IFNg	20	NS	Conv.	MF8	0.0506
ICS IFNg	20	NS	Conv.	MF9	0.0094
ICS IFNg	20	NS	αCD40.RBD	MF13	0.0258
ICS IFNg	20	NS	Conv.	MF10	0.0132
ICS IFNg	20	NS	αCD40.RBD	MF14	0.0346
ICS IFNg	20	NS	αCD40.RBD	MF15	0.0098
ICS IFNg	20	NS	αCD40.RBD	MF16	0.0169
ICS IFNg	20	NS	Conv.	MF11	0.0553
ICS IFNg	20	NS	αCD40.RBD	MF17	0.0098
ICS IFNg	20	NS	Conv.	MF12	0.0097
ICS IFNg	20	NS	αCD40.RBD	MF18	0.0039
ICS IFNg	20	NS	Naive	MF1	0.0067
ICS IFNg	20	NS	Naive	MF2	0.0533
ICS IFNg	20	NS	Naive	MF3	0.042
ICS IFNg	20	NS	Naive	MF4	0.0113
ICS IFNg	20	NS	Naive	MF5	0.0264
ICS IFNg	20	NS	Naive	MF6	0.0047
ICS IFNg	20	PepMix SARS-CoV-2 (S-RBD) 70	Conv.	MF7	0.1118
ICS IFNg	20	PepMix SARS-CoV-2 (S-RBD) 70	Conv.	MF8	0.0601
ICS IFNg	20	PepMix SARS-CoV-2 (S-RBD) 70	Conv.	MF9	0.0099
ICS IFNg	20	PepMix SARS-CoV-2 (S-RBD) 70	αCD40.RBD	MF13	0.0629
ICS IFNg	20	PepMix SARS-CoV-2 (S-RBD) 70	Conv.	MF10	0.1112
ICS IFNg	20	PepMix SARS-CoV-2 (S-RBD) 70	αCD40.RBD	MF14	0.0674
ICS IFNg	20	PepMix SARS-CoV-2 (S-RBD) 70	αCD40.RBD	MF15	0.0078
ICS IFNg	20	PepMix SARS-CoV-2 (S-RBD) 70	αCD40.RBD	MF16	0.0564
ICS IFNg	20	PepMix SARS-CoV-2 (S-RBD) 70	Conv.	MF11	0.0448
ICS IFNg	20	PepMix SARS-CoV-2 (S-RBD) 70	αCD40.RBD	MF17	0.0266
ICS IFNg	20	PepMix SARS-CoV-2 (S-RBD) 70	Conv.	MF12	0.0113
ICS IFNg	20	PepMix SARS-CoV-2 (S-RBD) 70	αCD40.RBD	MF18	0.0194
ICS IFNg	20	PepMix SARS-CoV-2 (S-RBD) 70	Naive	MF1	0.0249
ICS IFNg	20	PepMix SARS-CoV-2 (S-RBD) 70	Naive	MF2	0.2315
ICS IFNg	20	PepMix SARS-CoV-2 (S-RBD) 70	Naive	MF3	0.0807
ICS IFNg	20	PepMix SARS-CoV-2 (S-RBD) 70	Naive	MF4	0.0338
ICS IFNg	20	PepMix SARS-CoV-2 (S-RBD) 70	Naive	MF5	0.0729
ICS IFNg	20	PepMix SARS-CoV-2 (S-RBD) 70	Naive	MF6	0.0111
ICS IFNg	-35	PepMix SARS-CoV-2 (N) 102	Conv.	MF7	0.029
ICS IFNg	-35	PepMix SARS-CoV-2 (N) 102	Conv.	MF8	0.046
ICS IFNg	-35	PepMix SARS-CoV-2 (N) 102	Conv.	MF9	0.019
ICS IFNg	-35	PepMix SARS-CoV-2 (N) 102	αCD40.RBD	MF13	0.019
ICS IFNg	-35	PepMix SARS-CoV-2 (N) 102	Conv.	MF10	0.006
ICS IFNg	-35	PepMix SARS-CoV-2 (N) 102	αCD40.RBD	MF14	0.045
ICS IFNg	-35	PepMix SARS-CoV-2 (N) 102	αCD40.RBD	MF15	0.008
ICS IFNg	-35	PepMix SARS-CoV-2 (N) 102	αCD40.RBD	MF16	0.021
ICS IFNg	-35	PepMix SARS-CoV-2 (N) 102	Conv.	MF11	0.034
ICS IFNg	-35	PepMix SARS-CoV-2 (N) 102	αCD40.RBD	MF17	0.018
ICS IFNg	-35	PepMix SARS-CoV-2 (N) 102	Conv.	MF12	0.002
ICS IFNg	-35	PepMix SARS-CoV-2 (N) 102	αCD40.RBD	MF18	0.031
ICS IFNg	-35	PepMix SARS-CoV-2 (N) 102	Naive	MF1	0.001
ICS IFNg	-35	PepMix SARS-CoV-2 (N) 102	Naive	MF2	0.028
ICS IFNg	-35	PepMix SARS-CoV-2 (N) 102	Naive	MF3	0.007
ICS IFNg	-35	PepMix SARS-CoV-2 (N) 102	Naive	MF4	0.007
ICS IFNg	-35	PepMix SARS-CoV-2 (N) 102	Naive	MF5	0.005
ICS IFNg	-35	PepMix SARS-CoV-2 (N) 102	Naive	MF6	0.002
ICS IFNg	-14	PepMix SARS-CoV-2 (N) 102	Conv.	MF7	ND
ICS IFNg	-14	PepMix SARS-CoV-2 (N) 102	Conv.	MF8	0.05
ICS IFNg	-14	PepMix SARS-CoV-2 (N) 102	Conv.	MF9	0.02
ICS IFNg	-14	PepMix SARS-CoV-2 (N) 102	αCD40.RBD	MF13	0.021
ICS IFNg	-14	PepMix SARS-CoV-2 (N) 102	Conv.	MF10	0.003
ICS IFNg	-14	PepMix SARS-CoV-2 (N) 102	αCD40.RBD	MF14	0.036
ICS IFNg	-14	PepMix SARS-CoV-2 (N) 102	αCD40.RBD	MF15	0.015
ICS IFNg	-14	PepMix SARS-CoV-2 (N) 102	αCD40.RBD	MF16	ND
ICS IFNg	-14	PepMix SARS-CoV-2 (N) 102	Conv.	MF11	0.024
ICS IFNg	-14	PepMix SARS-CoV-2 (N) 102	αCD40.RBD	MF17	0.047
ICS IFNg	-14	PepMix SARS-CoV-2 (N) 102	Conv.	MF12	0.013
ICS IFNg	-14	PepMix SARS-CoV-2 (N) 102	αCD40.RBD	MF18	0.017
ICS IFNg	-14	PepMix SARS-CoV-2 (N) 102	Naive	MF1	0.002
ICS IFNg	-14	PepMix SARS-CoV-2 (N) 102	Naive	MF2	0.011
ICS IFNg	-14	PepMix SARS-CoV-2 (N) 102	Naive	MF3	0.004
ICS IFNg	-14	PepMix SARS-CoV-2 (N) 102	Naive	MF4	ND
ICS IFNg	-14	PepMix SARS-CoV-2 (N) 102	Naive	MF5	0.01
ICS IFNg	-14	PepMix SARS-CoV-2 (N) 102	Naive	MF6	0.006
ICS IFNg	9	PepMix SARS-CoV-2 (N) 102	Conv.	MF7	0.514
ICS IFNg	9	PepMix SARS-CoV-2 (N) 102	Conv.	MF8	0.498
ICS IFNg	9	PepMix SARS-CoV-2 (N) 102	Conv.	MF9	0.609
ICS IFNg	9	PepMix SARS-CoV-2 (N) 102	αCD40.RBD	MF13	0.182
ICS IFNg	9	PepMix SARS-CoV-2 (N) 102	Conv.	MF10	0.416
ICS IFNg	9	PepMix SARS-CoV-2 (N) 102	αCD40.RBD	MF14	1.261
ICS IFNg	9	PepMix SARS-CoV-2 (N) 102	αCD40.RBD	MF15	0.145
ICS IFNg	9	PepMix SARS-CoV-2 (N) 102	αCD40.RBD	MF16	0.558
ICS IFNg	9	PepMix SARS-CoV-2 (N) 102	Conv.	MF11	0.411
ICS IFNg	9	PepMix SARS-CoV-2 (N) 102	αCD40.RBD	MF17	0.449
ICS IFNg	9	PepMix SARS-CoV-2 (N) 102	Conv.	MF12	0.224
ICS IFNg	9	PepMix SARS-CoV-2 (N) 102	αCD40.RBD	MF18	0.089
ICS IFNg	9	PepMix SARS-CoV-2 (N) 102	Naive	MF1	0.347
ICS IFNg	9	PepMix SARS-CoV-2 (N) 102	Naive	MF2	0.626
ICS IFNg	9	PepMix SARS-CoV-2 (N) 102	Naive	MF3	0.328
ICS IFNg	9	PepMix SARS-CoV-2 (N) 102	Naive	MF4	0.122
ICS IFNg	9	PepMix SARS-CoV-2 (N) 102	Naive	MF5	0.4
ICS IFNg	9	PepMix SARS-CoV-2 (N) 102	Naive	MF6	0.133
ICS IFNg	20	PepMix SARS-CoV-2 (N) 102	Conv.	MF7	0.275
ICS IFNg	20	PepMix SARS-CoV-2 (N) 102	Conv.	MF8	0.197
ICS IFNg	20	PepMix SARS-CoV-2 (N) 102	Conv.	MF9	0.156
ICS IFNg	20	PepMix SARS-CoV-2 (N) 102	αCD40.RBD	MF13	0.108
ICS IFNg	20	PepMix SARS-CoV-2 (N) 102	Conv.	MF10	0.175
ICS IFNg	20	PepMix SARS-CoV-2 (N) 102	αCD40.RBD	MF14	0.338
ICS IFNg	20	PepMix SARS-CoV-2 (N) 102	αCD40.RBD	MF15	0.06
ICS IFNg	20	PepMix SARS-CoV-2 (N) 102	αCD40.RBD	MF16	0.151
ICS IFNg	20	PepMix SARS-CoV-2 (N) 102	Conv.	MF11	0.234
ICS IFNg	20	PepMix SARS-CoV-2 (N) 102	αCD40.RBD	MF17	0.186
ICS IFNg	20	PepMix SARS-CoV-2 (N) 102	Conv.	MF12	0.047
ICS IFNg	20	PepMix SARS-CoV-2 (N) 102	αCD40.RBD	MF18	0.045
ICS IFNg	20	PepMix SARS-CoV-2 (N) 102	Naive	MF1	0.109
ICS IFNg	20	PepMix SARS-CoV-2 (N) 102	Naive	MF2	0.366
ICS IFNg	20	PepMix SARS-CoV-2 (N) 102	Naive	MF3	0.104
ICS IFNg	20	PepMix SARS-CoV-2 (N) 102	Naive	MF4	0.067
ICS IFNg	20	PepMix SARS-CoV-2 (N) 102	Naive	MF5	0.13
ICS IFNg	20	PepMix SARS-CoV-2 (N) 102	Naive	MF6	0.054
ICS TNFa	-35	NS	Conv.	MF7	0.0363
ICS TNFa	-35	NS	Conv.	MF8	0.0575
ICS TNFa	-35	NS	Conv.	MF9	0.0017
ICS TNFa	-35	NS	αCD40.RBD	MF13	0.0043
ICS TNFa	-35	NS	Conv.	MF10	0.0098
ICS TNFa	-35	NS	αCD40.RBD	MF14	0.0406
ICS TNFa	-35	NS	αCD40.RBD	MF15	0.0165
ICS TNFa	-35	NS	αCD40.RBD	MF16	0.0229
ICS TNFa	-35	NS	Conv.	MF11	0.0035
ICS TNFa	-35	NS	αCD40.RBD	MF17	0.0466
ICS TNFa	-35	NS	Conv.	MF12	0.008
ICS TNFa	-35	NS	αCD40.RBD	MF18	0.0095
ICS TNFa	-35	NS	Naive	MF1	0.0007
ICS TNFa	-35	NS	Naive	MF2	0.0477
ICS TNFa	-35	NS	Naive	MF3	0.0083
ICS TNFa	-35	NS	Naive	MF4	0.0376
ICS TNFa	-35	NS	Naive	MF5	0.0367
ICS TNFa	-35	NS	Naive	MF6	0.0058
ICS TNFa	-35	PepMix SARS-CoV-2 (S-RBD) 70	Conv.	MF7	0.0078
ICS TNFa	-35	PepMix SARS-CoV-2 (S-RBD) 70	Conv.	MF8	0.0949
ICS TNFa	-35	PepMix SARS-CoV-2 (S-RBD) 70	Conv.	MF9	0.0029
ICS TNFa	-35	PepMix SARS-CoV-2 (S-RBD) 70	αCD40.RBD	MF13	0.0058
ICS TNFa	-35	PepMix SARS-CoV-2 (S-RBD) 70	Conv.	MF10	0.0082
ICS TNFa	-35	PepMix SARS-CoV-2 (S-RBD) 70	αCD40.RBD	MF14	0.0589
ICS TNFa	-35	PepMix SARS-CoV-2 (S-RBD) 70	αCD40.RBD	MF15	0.007
ICS TNFa	-35	PepMix SARS-CoV-2 (S-RBD) 70	αCD40.RBD	MF16	0.0125
ICS TNFa	-35	PepMix SARS-CoV-2 (S-RBD) 70	Conv.	MF11	0.0071
ICS TNFa	-35	PepMix SARS-CoV-2 (S-RBD) 70	αCD40.RBD	MF17	0.0548
ICS TNFa	-35	PepMix SARS-CoV-2 (S-RBD) 70	Conv.	MF12	0.0048
ICS TNFa	-35	PepMix SARS-CoV-2 (S-RBD) 70	αCD40.RBD	MF18	0.0015
ICS TNFa	-35	PepMix SARS-CoV-2 (S-RBD) 70	Naive	MF1	0.0014
ICS TNFa	-35	PepMix SARS-CoV-2 (S-RBD) 70	Naive	MF2	0.0705
ICS TNFa	-35	PepMix SARS-CoV-2 (S-RBD) 70	Naive	MF3	0.0174
ICS TNFa	-35	PepMix SARS-CoV-2 (S-RBD) 70	Naive	MF4	0.0309
ICS TNFa	-35	PepMix SARS-CoV-2 (S-RBD) 70	Naive	MF5	0.0446
ICS TNFa	-35	PepMix SARS-CoV-2 (S-RBD) 70	Naive	MF6	0.0099
ICS TNFa	-14	NS	Conv.	MF7	0.0534
ICS TNFa	-14	NS	Conv.	MF8	0.0434
ICS TNFa	-14	NS	Conv.	MF9	0.003
ICS TNFa	-14	NS	αCD40.RBD	MF13	0.0048
ICS TNFa	-14	NS	Conv.	MF10	0.0062
ICS TNFa	-14	NS	αCD40.RBD	MF14	0.0381
ICS TNFa	-14	NS	αCD40.RBD	MF15	0.0102
ICS TNFa	-14	NS	αCD40.RBD	MF16	0.0039
ICS TNFa	-14	NS	Conv.	MF11	0.0039
ICS TNFa	-14	NS	αCD40.RBD	MF17	0.0546
ICS TNFa	-14	NS	Conv.	MF12	0.0023
ICS TNFa	-14	NS	αCD40.RBD	MF18	0.0199
ICS TNFa	-14	NS	Naive	MF1	0.0062
ICS TNFa	-14	NS	Naive	MF2	0.0692
ICS TNFa	-14	NS	Naive	MF3	0.0047
ICS TNFa	-14	NS	Naive	MF4	ND
ICS TNFa	-14	NS	Naive	MF5	0.0245
ICS TNFa	-14	NS	Naive	MF6	0.0012
ICS TNFa	-14	PepMix SARS-CoV-2 (S-RBD) 70	Conv.	MF7	0.0554
ICS TNFa	-14	PepMix SARS-CoV-2 (S-RBD) 70	Conv.	MF8	0.0708
ICS TNFa	-14	PepMix SARS-CoV-2 (S-RBD) 70	Conv.	MF9	0.0032
ICS TNFa	-14	PepMix SARS-CoV-2 (S-RBD) 70	αCD40.RBD	MF13	0.0075
ICS TNFa	-14	PepMix SARS-CoV-2 (S-RBD) 70	Conv.	MF10	0.0133
ICS TNFa	-14	PepMix SARS-CoV-2 (S-RBD) 70	αCD40.RBD	MF14	0.0328
ICS TNFa	-14	PepMix SARS-CoV-2 (S-RBD) 70	αCD40.RBD	MF15	0.0149
ICS TNFa	-14	PepMix SARS-CoV-2 (S-RBD) 70	αCD40.RBD	MF16	0.0184
ICS TNFa	-14	PepMix SARS-CoV-2 (S-RBD) 70	Conv.	MF11	0.0135
ICS TNFa	-14	PepMix SARS-CoV-2 (S-RBD) 70	αCD40.RBD	MF17	0.0662
ICS TNFa	-14	PepMix SARS-CoV-2 (S-RBD) 70	Conv.	MF12	0.0029
ICS TNFa	-14	PepMix SARS-CoV-2 (S-RBD) 70	αCD40.RBD	MF18	0.0147
ICS TNFa	-14	PepMix SARS-CoV-2 (S-RBD) 70	Naive	MF1	0.0055
ICS TNFa	-14	PepMix SARS-CoV-2 (S-RBD) 70	Naive	MF2	0.0879
ICS TNFa	-14	PepMix SARS-CoV-2 (S-RBD) 70	Naive	MF3	0.0048
ICS TNFa	-14	PepMix SARS-CoV-2 (S-RBD) 70	Naive	MF4	ND
ICS TNFa	-14	PepMix SARS-CoV-2 (S-RBD) 70	Naive	MF5	0.007
ICS TNFa	-14	PepMix SARS-CoV-2 (S-RBD) 70	Naive	MF6	0.0041
ICS TNFa	9	NS	Conv.	MF7	0.0529
ICS TNFa	9	NS	Conv.	MF8	0.0639
ICS TNFa	9	NS	Conv.	MF9	0.0351
ICS TNFa	9	NS	αCD40.RBD	MF13	0.0082
ICS TNFa	9	NS	Conv.	MF10	0.0266
ICS TNFa	9	NS	αCD40.RBD	MF14	0.0862
ICS TNFa	9	NS	αCD40.RBD	MF15	0.0283
ICS TNFa	9	NS	αCD40.RBD	MF16	0.0539
ICS TNFa	9	NS	Conv.	MF11	0.0081
ICS TNFa	9	NS	αCD40.RBD	MF17	0.085
ICS TNFa	9	NS	Conv.	MF12	0.0232
ICS TNFa	9	NS	αCD40.RBD	MF18	0.0103
ICS TNFa	9	NS	Naive	MF1	0.0208
ICS TNFa	9	NS	Naive	MF2	0.1301
ICS TNFa	9	NS	Naive	MF3	0.0238
ICS TNFa	9	NS	Naive	MF4	0.0638
ICS TNFa	9	NS	Naive	MF5	0.1652
ICS TNFa	9	NS	Naive	MF6	0.0031
ICS TNFa	9	PepMix SARS-CoV-2 (S-RBD) 70	Conv.	MF7	0.049
ICS TNFa	9	PepMix SARS-CoV-2 (S-RBD) 70	Conv.	MF8	0.0761
ICS TNFa	9	PepMix SARS-CoV-2 (S-RBD) 70	Conv.	MF9	0.0179
ICS TNFa	9	PepMix SARS-CoV-2 (S-RBD) 70	αCD40.RBD	MF13	0.0076
ICS TNFa	9	PepMix SARS-CoV-2 (S-RBD) 70	Conv.	MF10	0.0222
ICS TNFa	9	PepMix SARS-CoV-2 (S-RBD) 70	αCD40.RBD	MF14	0.0817
ICS TNFa	9	PepMix SARS-CoV-2 (S-RBD) 70	αCD40.RBD	MF15	0.0284
ICS TNFa	9	PepMix SARS-CoV-2 (S-RBD) 70	αCD40.RBD	MF16	0.0641
ICS TNFa	9	PepMix SARS-CoV-2 (S-RBD) 70	Conv.	MF11	0.0153
ICS TNFa	9	PepMix SARS-CoV-2 (S-RBD) 70	αCD40.RBD	MF17	0.0664
ICS TNFa	9	PepMix SARS-CoV-2 (S-RBD) 70	Conv.	MF12	0.0067
ICS TNFa	9	PepMix SARS-CoV-2 (S-RBD) 70	αCD40.RBD	MF18	0.0175
ICS TNFa	9	PepMix SARS-CoV-2 (S-RBD) 70	Naive	MF1	0.0406
ICS TNFa	9	PepMix SARS-CoV-2 (S-RBD) 70	Naive	MF2	0.2033
ICS TNFa	9	PepMix SARS-CoV-2 (S-RBD) 70	Naive	MF3	0.0322
ICS TNFa	9	PepMix SARS-CoV-2 (S-RBD) 70	Naive	MF4	0.0726
ICS TNFa	9	PepMix SARS-CoV-2 (S-RBD) 70	Naive	MF5	0.1546
ICS TNFa	9	PepMix SARS-CoV-2 (S-RBD) 70	Naive	MF6	0.0085
ICS TNFa	20	NS	Conv.	MF7	0.0269
ICS TNFa	20	NS	Conv.	MF8	0.0885
ICS TNFa	20	NS	Conv.	MF9	0.0104
ICS TNFa	20	NS	αCD40.RBD	MF13	0.0176
ICS TNFa	20	NS	Conv.	MF10	0.0083
ICS TNFa	20	NS	αCD40.RBD	MF14	0.0631
ICS TNFa	20	NS	αCD40.RBD	MF15	0.0319
ICS TNFa	20	NS	αCD40.RBD	MF16	0.0509
ICS TNFa	20	NS	Conv.	MF11	0.0156
ICS TNFa	20	NS	αCD40.RBD	MF17	0.0213
ICS TNFa	20	NS	Conv.	MF12	0.0121
ICS TNFa	20	NS	αCD40.RBD	MF18	0.0285
ICS TNFa	20	NS	Naive	MF1	0.0218
ICS TNFa	20	NS	Naive	MF2	0.1598
ICS TNFa	20	NS	Naive	MF3	0.0047
ICS TNFa	20	NS	Naive	MF4	0.0835
ICS TNFa	20	NS	Naive	MF5	0.3544
ICS TNFa	20	NS	Naive	MF6	0.007
ICS TNFa	20	PepMix SARS-CoV-2 (S-RBD) 70	Conv.	MF7	0.0383
ICS TNFa	20	PepMix SARS-CoV-2 (S-RBD) 70	Conv.	MF8	0.0852
ICS TNFa	20	PepMix SARS-CoV-2 (S-RBD) 70	Conv.	MF9	0.0055
ICS TNFa	20	PepMix SARS-CoV-2 (S-RBD) 70	αCD40.RBD	MF13	0.0227
ICS TNFa	20	PepMix SARS-CoV-2 (S-RBD) 70	Conv.	MF10	0.0308
ICS TNFa	20	PepMix SARS-CoV-2 (S-RBD) 70	αCD40.RBD	MF14	0.0674
ICS TNFa	20	PepMix SARS-CoV-2 (S-RBD) 70	αCD40.RBD	MF15	0.0155
ICS TNFa	20	PepMix SARS-CoV-2 (S-RBD) 70	αCD40.RBD	MF16	0.0393
ICS TNFa	20	PepMix SARS-CoV-2 (S-RBD) 70	Conv.	MF11	0.0182
ICS TNFa	20	PepMix SARS-CoV-2 (S-RBD) 70	αCD40.RBD	MF17	0.0316
ICS TNFa	20	PepMix SARS-CoV-2 (S-RBD) 70	Conv.	MF12	0.0099
ICS TNFa	20	PepMix SARS-CoV-2 (S-RBD) 70	αCD40.RBD	MF18	0.0263
ICS TNFa	20	PepMix SARS-CoV-2 (S-RBD) 70	Naive	MF1	0.0217
ICS TNFa	20	PepMix SARS-CoV-2 (S-RBD) 70	Naive	MF2	0.1503
ICS TNFa	20	PepMix SARS-CoV-2 (S-RBD) 70	Naive	MF3	0.0346
ICS TNFa	20	PepMix SARS-CoV-2 (S-RBD) 70	Naive	MF4	0.0867
ICS TNFa	20	PepMix SARS-CoV-2 (S-RBD) 70	Naive	MF5	0.2794
ICS TNFa	20	PepMix SARS-CoV-2 (S-RBD) 70	Naive	MF6	0.0061
ICS TNFa	-35	PepMix SARS-CoV-2 (N) 102	Conv.	MF7	0.0218
ICS TNFa	-35	PepMix SARS-CoV-2 (N) 102	Conv.	MF8	0.1099
ICS TNFa	-35	PepMix SARS-CoV-2 (N) 102	Conv.	MF9	0.0118
ICS TNFa	-35	PepMix SARS-CoV-2 (N) 102	αCD40.RBD	MF13	0.0019
ICS TNFa	-35	PepMix SARS-CoV-2 (N) 102	Conv.	MF10	0.0069
ICS TNFa	-35	PepMix SARS-CoV-2 (N) 102	αCD40.RBD	MF14	0.057
ICS TNFa	-35	PepMix SARS-CoV-2 (N) 102	αCD40.RBD	MF15	0.0132
ICS TNFa	-35	PepMix SARS-CoV-2 (N) 102	αCD40.RBD	MF16	0.0085
ICS TNFa	-35	PepMix SARS-CoV-2 (N) 102	Conv.	MF11	0.0163
ICS TNFa	-35	PepMix SARS-CoV-2 (N) 102	αCD40.RBD	MF17	0.0513
ICS TNFa	-35	PepMix SARS-CoV-2 (N) 102	Conv.	MF12	0
ICS TNFa	-35	PepMix SARS-CoV-2 (N) 102	αCD40.RBD	MF18	0.0123
ICS TNFa	-35	PepMix SARS-CoV-2 (N) 102	Naive	MF1	0.0035
ICS TNFa	-35	PepMix SARS-CoV-2 (N) 102	Naive	MF2	0.071
ICS TNFa	-35	PepMix SARS-CoV-2 (N) 102	Naive	MF3	0.0062
ICS TNFa	-35	PepMix SARS-CoV-2 (N) 102	Naive	MF4	0.0211
ICS TNFa	-35	PepMix SARS-CoV-2 (N) 102	Naive	MF5	0.0468
ICS TNFa	-35	PepMix SARS-CoV-2 (N) 102	Naive	MF6	0.0032
ICS TNFa	-14	PepMix SARS-CoV-2 (N) 102	Conv.	MF7	ND
ICS TNFa	-14	PepMix SARS-CoV-2 (N) 102	Conv.	MF8	0.1025
ICS TNFa	-14	PepMix SARS-CoV-2 (N) 102	Conv.	MF9	0.0084
ICS TNFa	-14	PepMix SARS-CoV-2 (N) 102	αCD40.RBD	MF13	0.0114
ICS TNFa	-14	PepMix SARS-CoV-2 (N) 102	Conv.	MF10	0.0044
ICS TNFa	-14	PepMix SARS-CoV-2 (N) 102	αCD40.RBD	MF14	0.038
ICS TNFa	-14	PepMix SARS-CoV-2 (N) 102	αCD40.RBD	MF15	0.0257
ICS TNFa	-14	PepMix SARS-CoV-2 (N) 102	αCD40.RBD	MF16	ND
ICS TNFa	-14	PepMix SARS-CoV-2 (N) 102	Conv.	MF11	0.0142
ICS TNFa	-14	PepMix SARS-CoV-2 (N) 102	αCD40.RBD	MF17	0.0677
ICS TNFa	-14	PepMix SARS-CoV-2 (N) 102	Conv.	MF12	0.0052
ICS TNFa	-14	PepMix SARS-CoV-2 (N) 102	αCD40.RBD	MF18	0.0117
ICS TNFa	-14	PepMix SARS-CoV-2 (N) 102	Naive	MF1	0.0054
ICS TNFa	-14	PepMix SARS-CoV-2 (N) 102	Naive	MF2	0.0629
ICS TNFa	-14	PepMix SARS-CoV-2 (N) 102	Naive	MF3	0.0023
ICS TNFa	-14	PepMix SARS-CoV-2 (N) 102	Naive	MF4	ND
ICS TNFa	-14	PepMix SARS-CoV-2 (N) 102	Naive	MF5	0.0191
ICS TNFa	-14	PepMix SARS-CoV-2 (N) 102	Naive	MF6	0.0022
ICS TNFa	9	PepMix SARS-CoV-2 (N) 102	Conv.	MF7	0.2113
ICS TNFa	9	PepMix SARS-CoV-2 (N) 102	Conv.	MF8	0.1841
ICS TNFa	9	PepMix SARS-CoV-2 (N) 102	Conv.	MF9	0.1083
ICS TNFa	9	PepMix SARS-CoV-2 (N) 102	αCD40.RBD	MF13	0.0565
ICS TNFa	9	PepMix SARS-CoV-2 (N) 102	Conv.	MF10	0.1832
ICS TNFa	9	PepMix SARS-CoV-2 (N) 102	αCD40.RBD	MF14	0.3919
ICS TNFa	9	PepMix SARS-CoV-2 (N) 102	αCD40.RBD	MF15	0.0462
ICS TNFa	9	PepMix SARS-CoV-2 (N) 102	αCD40.RBD	MF16	0.1168
ICS TNFa	9	PepMix SARS-CoV-2 (N) 102	Conv.	MF11	0.0552
ICS TNFa	9	PepMix SARS-CoV-2 (N) 102	αCD40.RBD	MF17	0.119
ICS TNFa	9	PepMix SARS-CoV-2 (N) 102	Conv.	MF12	0.0411
ICS TNFa	9	PepMix SARS-CoV-2 (N) 102	αCD40.RBD	MF18	0.0244
ICS TNFa	9	PepMix SARS-CoV-2 (N) 102	Naive	MF1	0.0654
ICS TNFa	9	PepMix SARS-CoV-2 (N) 102	Naive	MF2	0.2337
ICS TNFa	9	PepMix SARS-CoV-2 (N) 102	Naive	MF3	0.1191
ICS TNFa	9	PepMix SARS-CoV-2 (N) 102	Naive	MF4	0.1184
ICS TNFa	9	PepMix SARS-CoV-2 (N) 102	Naive	MF5	0.2116
ICS TNFa	9	PepMix SARS-CoV-2 (N) 102	Naive	MF6	0.0296
ICS TNFa	20	PepMix SARS-CoV-2 (N) 102	Conv.	MF7	0.1374
ICS TNFa	20	PepMix SARS-CoV-2 (N) 102	Conv.	MF8	0.1778
ICS TNFa	20	PepMix SARS-CoV-2 (N) 102	Conv.	MF9	0.089
ICS TNFa	20	PepMix SARS-CoV-2 (N) 102	αCD40.RBD	MF13	0.0357
ICS TNFa	20	PepMix SARS-CoV-2 (N) 102	Conv.	MF10	0.074
ICS TNFa	20	PepMix SARS-CoV-2 (N) 102	αCD40.RBD	MF14	0.2074
ICS TNFa	20	PepMix SARS-CoV-2 (N) 102	αCD40.RBD	MF15	0.0381
ICS TNFa	20	PepMix SARS-CoV-2 (N) 102	αCD40.RBD	MF16	0.0729
ICS TNFa	20	PepMix SARS-CoV-2 (N) 102	Conv.	MF11	0.0708
ICS TNFa	20	PepMix SARS-CoV-2 (N) 102	αCD40.RBD	MF17	0.0658
ICS TNFa	20	PepMix SARS-CoV-2 (N) 102	Conv.	MF12	0.027
ICS TNFa	20	PepMix SARS-CoV-2 (N) 102	αCD40.RBD	MF18	0.0328
ICS TNFa	20	PepMix SARS-CoV-2 (N) 102	Naive	MF1	0.049
ICS TNFa	20	PepMix SARS-CoV-2 (N) 102	Naive	MF2	0.2345
ICS TNFa	20	PepMix SARS-CoV-2 (N) 102	Naive	MF3	0.0679
ICS TNFa	20	PepMix SARS-CoV-2 (N) 102	Naive	MF4	0.1266
ICS TNFa	20	PepMix SARS-CoV-2 (N) 102	Naive	MF5	0.3937
ICS TNFa	20	PepMix SARS-CoV-2 (N) 102	Naive	MF6	0.0175
ICS IL17	-35	NS	Conv.	MF7	0
ICS IL17	-35	NS	Conv.	MF8	0.00523
ICS IL17	-35	NS	Conv.	MF9	0
ICS IL17	-35	NS	αCD40.RBD	MF13	0.00214
ICS IL17	-35	NS	Conv.	MF10	0.00327
ICS IL17	-35	NS	αCD40.RBD	MF14	0.00705
ICS IL17	-35	NS	αCD40.RBD	MF15	0
ICS IL17	-35	NS	αCD40.RBD	MF16	0
ICS IL17	-35	NS	Conv.	MF11	0.00175
ICS IL17	-35	NS	αCD40.RBD	MF17	0.00756
ICS IL17	-35	NS	Conv.	MF12	0
ICS IL17	-35	NS	αCD40.RBD	MF18	0
ICS IL17	-35	NS	Naive	MF1	0
ICS IL17	-35	NS	Naive	MF2	0.00454
ICS IL17	-35	NS	Naive	MF3	0.00276
ICS IL17	-35	NS	Naive	MF4	0.00121
ICS IL17	-35	NS	Naive	MF5	0.00282
ICS IL17	-35	NS	Naive	MF6	0.00191
ICS IL17	-35	PepMix SARS-CoV-2 (S-RBD) 70	Conv.	MF7	0.00777
ICS IL17	-35	PepMix SARS-CoV-2 (S-RBD) 70	Conv.	MF8	0.00904
ICS IL17	-35	PepMix SARS-CoV-2 (S-RBD) 70	Conv.	MF9	0
ICS IL17	-35	PepMix SARS-CoV-2 (S-RBD) 70	αCD40.RBD	MF13	0
ICS IL17	-35	PepMix SARS-CoV-2 (S-RBD) 70	Conv.	MF10	0.00136
ICS IL17	-35	PepMix SARS-CoV-2 (S-RBD) 70	αCD40.RBD	MF14	0.01793
ICS IL17	-35	PepMix SARS-CoV-2 (S-RBD) 70	αCD40.RBD	MF15	0
ICS IL17	-35	PepMix SARS-CoV-2 (S-RBD) 70	αCD40.RBD	MF16	0.00418
ICS IL17	-35	PepMix SARS-CoV-2 (S-RBD) 70	Conv.	MF11	0.00176
ICS IL17	-35	PepMix SARS-CoV-2 (S-RBD) 70	αCD40.RBD	MF17	0.00391
ICS IL17	-35	PepMix SARS-CoV-2 (S-RBD) 70	Conv.	MF12	0
ICS IL17	-35	PepMix SARS-CoV-2 (S-RBD) 70	αCD40.RBD	MF18	0
ICS IL17	-35	PepMix SARS-CoV-2 (S-RBD) 70	Naive	MF1	0
ICS IL17	-35	PepMix SARS-CoV-2 (S-RBD) 70	Naive	MF2	0.00415
ICS IL17	-35	PepMix SARS-CoV-2 (S-RBD) 70	Naive	MF3	0.00124
ICS IL17	-35	PepMix SARS-CoV-2 (S-RBD) 70	Naive	MF4	0.00357
ICS IL17	-35	PepMix SARS-CoV-2 (S-RBD) 70	Naive	MF5	0.00728
ICS IL17	-35	PepMix SARS-CoV-2 (S-RBD) 70	Naive	MF6	0.00099
ICS IL17	-14	NS	Conv.	MF7	0.00178
ICS IL17	-14	NS	Conv.	MF8	0.00334
ICS IL17	-14	NS	Conv.	MF9	0
ICS IL17	-14	NS	αCD40.RBD	MF13	0.00096
ICS IL17	-14	NS	Conv.	MF10	0
ICS IL17	-14	NS	αCD40.RBD	MF14	0.00318
ICS IL17	-14	NS	αCD40.RBD	MF15	0.00113
ICS IL17	-14	NS	αCD40.RBD	MF16	0.00391
ICS IL17	-14	NS	Conv.	MF11	0
ICS IL17	-14	NS	αCD40.RBD	MF17	0.00886
ICS IL17	-14	NS	Conv.	MF12	0
ICS IL17	-14	NS	αCD40.RBD	MF18	0
ICS IL17	-14	NS	Naive	MF1	0
ICS IL17	-14	NS	Naive	MF2	0.00231
ICS IL17	-14	NS	Naive	MF3	0
ICS IL17	-14	NS	Naive	MF4	ND
ICS IL17	-14	NS	Naive	MF5	0
ICS IL17	-14	NS	Naive	MF6	0.00119
ICS IL17	-14	PepMix SARS-CoV-2 (S-RBD) 70	Conv.	MF7	0
ICS IL17	-14	PepMix SARS-CoV-2 (S-RBD) 70	Conv.	MF8	0.00393
ICS IL17	-14	PepMix SARS-CoV-2 (S-RBD) 70	Conv.	MF9	0
ICS IL17	-14	PepMix SARS-CoV-2 (S-RBD) 70	αCD40.RBD	MF13	0.00188
ICS IL17	-14	PepMix SARS-CoV-2 (S-RBD) 70	Conv.	MF10	0
ICS IL17	-14	PepMix SARS-CoV-2 (S-RBD) 70	αCD40.RBD	MF14	0.00411
ICS IL17	-14	PepMix SARS-CoV-2 (S-RBD) 70	αCD40.RBD	MF15	0
ICS IL17	-14	PepMix SARS-CoV-2 (S-RBD) 70	αCD40.RBD	MF16	0
ICS IL17	-14	PepMix SARS-CoV-2 (S-RBD) 70	Conv.	MF11	0
ICS IL17	-14	PepMix SARS-CoV-2 (S-RBD) 70	αCD40.RBD	MF17	0.00496
ICS IL17	-14	PepMix SARS-CoV-2 (S-RBD) 70	Conv.	MF12	0
ICS IL17	-14	PepMix SARS-CoV-2 (S-RBD) 70	αCD40.RBD	MF18	0.00651
ICS IL17	-14	PepMix SARS-CoV-2 (S-RBD) 70	Naive	MF1	0
ICS IL17	-14	PepMix SARS-CoV-2 (S-RBD) 70	Naive	MF2	0.01034
ICS IL17	-14	PepMix SARS-CoV-2 (S-RBD) 70	Naive	MF3	0.00242
ICS IL17	-14	PepMix SARS-CoV-2 (S-RBD) 70	Naive	MF4	ND
ICS IL17	-14	PepMix SARS-CoV-2 (S-RBD) 70	Naive	MF5	0.002
ICS IL17	-14	PepMix SARS-CoV-2 (S-RBD) 70	Naive	MF6	0
ICS IL17	9	NS	Conv.	MF7	0.00962
ICS IL17	9	NS	Conv.	MF8	0
ICS IL17	9	NS	Conv.	MF9	0.0013
ICS IL17	9	NS	αCD40.RBD	MF13	0.00136
ICS IL17	9	NS	Conv.	MF10	0.0038
ICS IL17	9	NS	αCD40.RBD	MF14	0.01359
ICS IL17	9	NS	αCD40.RBD	MF15	0.00073
ICS IL17	9	NS	αCD40.RBD	MF16	0.00415
ICS IL17	9	NS	Conv.	MF11	0.0009
ICS IL17	9	NS	αCD40.RBD	MF17	0.01295
ICS IL17	9	NS	Conv.	MF12	0.00579
ICS IL17	9	NS	αCD40.RBD	MF18	0.00129
ICS IL17	9	NS	Naive	MF1	0.00087
ICS IL17	9	NS	Naive	MF2	0.01668
ICS IL17	9	NS	Naive	MF3	0.0017
ICS IL17	9	NS	Naive	MF4	0.00747
ICS IL17	9	NS	Naive	MF5	0.00862
ICS IL17	9	NS	Naive	MF6	0.00077
ICS IL17	9	PepMix SARS-CoV-2 (S-RBD) 70	Conv.	MF7	0
ICS IL17	9	PepMix SARS-CoV-2 (S-RBD) 70	Conv.	MF8	0.0163
ICS IL17	9	PepMix SARS-CoV-2 (S-RBD) 70	Conv.	MF9	0.00276
ICS IL17	9	PepMix SARS-CoV-2 (S-RBD) 70	αCD40.RBD	MF13	0.00151
ICS IL17	9	PepMix SARS-CoV-2 (S-RBD) 70	Conv.	MF10	0.00291
ICS IL17	9	PepMix SARS-CoV-2 (S-RBD) 70	αCD40.RBD	MF14	0.02043
ICS IL17	9	PepMix SARS-CoV-2 (S-RBD) 70	αCD40.RBD	MF15	0.00077
ICS IL17	9	PepMix SARS-CoV-2 (S-RBD) 70	αCD40.RBD	MF16	0.00754
ICS IL17	9	PepMix SARS-CoV-2 (S-RBD) 70	Conv.	MF11	0.00285
ICS IL17	9	PepMix SARS-CoV-2 (S-RBD) 70	αCD40.RBD	MF17	0.00976
ICS IL17	9	PepMix SARS-CoV-2 (S-RBD) 70	Conv.	MF12	0.00448
ICS IL17	9	PepMix SARS-CoV-2 (S-RBD) 70	αCD40.RBD	MF18	0.00318
ICS IL17	9	PepMix SARS-CoV-2 (S-RBD) 70	Naive	MF1	0.0032
ICS IL17	9	PepMix SARS-CoV-2 (S-RBD) 70	Naive	MF2	0.0363
ICS IL17	9	PepMix SARS-CoV-2 (S-RBD) 70	Naive	MF3	0.00567
ICS IL17	9	PepMix SARS-CoV-2 (S-RBD) 70	Naive	MF4	0.00784
ICS IL17	9	PepMix SARS-CoV-2 (S-RBD) 70	Naive	MF5	0.0096
ICS IL17	9	PepMix SARS-CoV-2 (S-RBD) 70	Naive	MF6	0.00231
ICS IL17	20	NS	Conv.	MF7	0.00538
ICS IL17	20	NS	Conv.	MF8	0.00844
ICS IL17	20	NS	Conv.	MF9	0.00104
ICS IL17	20	NS	αCD40.RBD	MF13	0
ICS IL17	20	NS	Conv.	MF10	0
ICS IL17	20	NS	αCD40.RBD	MF14	0.00751
ICS IL17	20	NS	αCD40.RBD	MF15	0.00164
ICS IL17	20	NS	αCD40.RBD	MF16	0.0121
ICS IL17	20	NS	Conv.	MF11	0
ICS IL17	20	NS	αCD40.RBD	MF17	0
ICS IL17	20	NS	Conv.	MF12	0.00121
ICS IL17	20	NS	αCD40.RBD	MF18	0.00687
ICS IL17	20	NS	Naive	MF1	0.0038
ICS IL17	20	NS	Naive	MF2	0.04972
ICS IL17	20	NS	Naive	MF3	0
ICS IL17	20	NS	Naive	MF4	0.00522
ICS IL17	20	NS	Naive	MF5	0.01582
ICS IL17	20	NS	Naive	MF6	0.00156
ICS IL17	20	PepMix SARS-CoV-2 (S-RBD) 70	Conv.	MF7	0.00294
ICS IL17	20	PepMix SARS-CoV-2 (S-RBD) 70	Conv.	MF8	0.03006
ICS IL17	20	PepMix SARS-CoV-2 (S-RBD) 70	Conv.	MF9	0
ICS IL17	20	PepMix SARS-CoV-2 (S-RBD) 70	αCD40.RBD	MF13	0.00073
ICS IL17	20	PepMix SARS-CoV-2 (S-RBD) 70	Conv.	MF10	0.00402
ICS IL17	20	PepMix SARS-CoV-2 (S-RBD) 70	αCD40.RBD	MF14	0.00842
ICS IL17	20	PepMix SARS-CoV-2 (S-RBD) 70	αCD40.RBD	MF15	0.00194
ICS IL17	20	PepMix SARS-CoV-2 (S-RBD) 70	αCD40.RBD	MF16	0.01718
ICS IL17	20	PepMix SARS-CoV-2 (S-RBD) 70	Conv.	MF11	0.0028
ICS IL17	20	PepMix SARS-CoV-2 (S-RBD) 70	αCD40.RBD	MF17	0.00166
ICS IL17	20	PepMix SARS-CoV-2 (S-RBD) 70	Conv.	MF12	0.00282
ICS IL17	20	PepMix SARS-CoV-2 (S-RBD) 70	αCD40.RBD	MF18	0.00572
ICS IL17	20	PepMix SARS-CoV-2 (S-RBD) 70	Naive	MF1	0.00217
ICS IL17	20	PepMix SARS-CoV-2 (S-RBD) 70	Naive	MF2	0.05686
ICS IL17	20	PepMix SARS-CoV-2 (S-RBD) 70	Naive	MF3	0.0023
ICS IL17	20	PepMix SARS-CoV-2 (S-RBD) 70	Naive	MF4	0.00106
ICS IL17	20	PepMix SARS-CoV-2 (S-RBD) 70	Naive	MF5	0.03478
ICS IL17	20	PepMix SARS-CoV-2 (S-RBD) 70	Naive	MF6	0
ICS IL17	-35	PepMix SARS-CoV-2 (N) 102	Conv.	MF7	0
ICS IL17	-35	PepMix SARS-CoV-2 (N) 102	Conv.	MF8	0.01832
ICS IL17	-35	PepMix SARS-CoV-2 (N) 102	Conv.	MF9	0
ICS IL17	-35	PepMix SARS-CoV-2 (N) 102	αCD40.RBD	MF13	0
ICS IL17	-35	PepMix SARS-CoV-2 (N) 102	Conv.	MF10	0.00138
ICS IL17	-35	PepMix SARS-CoV-2 (N) 102	αCD40.RBD	MF14	0.01569
ICS IL17	-35	PepMix SARS-CoV-2 (N) 102	αCD40.RBD	MF15	0
ICS IL17	-35	PepMix SARS-CoV-2 (N) 102	αCD40.RBD	MF16	0.00639
ICS IL17	-35	PepMix SARS-CoV-2 (N) 102	Conv.	MF11	0.00163
ICS IL17	-35	PepMix SARS-CoV-2 (N) 102	αCD40.RBD	MF17	0.00238
ICS IL17	-35	PepMix SARS-CoV-2 (N) 102	Conv.	MF12	0
ICS IL17	-35	PepMix SARS-CoV-2 (N) 102	αCD40.RBD	MF18	0.00154
ICS IL17	-35	PepMix SARS-CoV-2 (N) 102	Naive	MF1	0
ICS IL17	-35	PepMix SARS-CoV-2 (N) 102	Naive	MF2	0.00646
ICS IL17	-35	PepMix SARS-CoV-2 (N) 102	Naive	MF3	0
ICS IL17	-35	PepMix SARS-CoV-2 (N) 102	Naive	MF4	0.00234
ICS IL17	-35	PepMix SARS-CoV-2 (N) 102	Naive	MF5	0.0051
ICS IL17	-35	PepMix SARS-CoV-2 (N) 102	Naive	MF6	0.00431
ICS IL17	-14	PepMix SARS-CoV-2 (N) 102	Conv.	MF7	ND
ICS IL17	-14	PepMix SARS-CoV-2 (N) 102	Conv.	MF8	0.01654
ICS IL17	-14	PepMix SARS-CoV-2 (N) 102	Conv.	MF9	0
ICS IL17	-14	PepMix SARS-CoV-2 (N) 102	αCD40.RBD	MF13	0
ICS IL17	-14	PepMix SARS-CoV-2 (N) 102	Conv.	MF10	0.00327
ICS IL17	-14	PepMix SARS-CoV-2 (N) 102	αCD40.RBD	MF14	0.00357
ICS IL17	-14	PepMix SARS-CoV-2 (N) 102	αCD40.RBD	MF15	0
ICS IL17	-14	PepMix SARS-CoV-2 (N) 102	αCD40.RBD	MF16	ND
ICS IL17	-14	PepMix SARS-CoV-2 (N) 102	Conv.	MF11	0
ICS IL17	-14	PepMix SARS-CoV-2 (N) 102	αCD40.RBD	MF17	0
ICS IL17	-14	PepMix SARS-CoV-2 (N) 102	Conv.	MF12	0
ICS IL17	-14	PepMix SARS-CoV-2 (N) 102	αCD40.RBD	MF18	0.00334
ICS IL17	-14	PepMix SARS-CoV-2 (N) 102	Naive	MF1	0
ICS IL17	-14	PepMix SARS-CoV-2 (N) 102	Naive	MF2	0.00819
ICS IL17	-14	PepMix SARS-CoV-2 (N) 102	Naive	MF3	0
ICS IL17	-14	PepMix SARS-CoV-2 (N) 102	Naive	MF4	ND
ICS IL17	-14	PepMix SARS-CoV-2 (N) 102	Naive	MF5	0.002
ICS IL17	-14	PepMix SARS-CoV-2 (N) 102	Naive	MF6	0.00112
ICS IL17	9	PepMix SARS-CoV-2 (N) 102	Conv.	MF7	0.0048
ICS IL17	9	PepMix SARS-CoV-2 (N) 102	Conv.	MF8	0.01082
ICS IL17	9	PepMix SARS-CoV-2 (N) 102	Conv.	MF9	0.01019
ICS IL17	9	PepMix SARS-CoV-2 (N) 102	αCD40.RBD	MF13	0.00689
ICS IL17	9	PepMix SARS-CoV-2 (N) 102	Conv.	MF10	0.01069
ICS IL17	9	PepMix SARS-CoV-2 (N) 102	αCD40.RBD	MF14	0.03524
ICS IL17	9	PepMix SARS-CoV-2 (N) 102	αCD40.RBD	MF15	0.01433
ICS IL17	9	PepMix SARS-CoV-2 (N) 102	αCD40.RBD	MF16	0.00754
ICS IL17	9	PepMix SARS-CoV-2 (N) 102	Conv.	MF11	0.00677
ICS IL17	9	PepMix SARS-CoV-2 (N) 102	αCD40.RBD	MF17	0.01982
ICS IL17	9	PepMix SARS-CoV-2 (N) 102	Conv.	MF12	0.01666
ICS IL17	9	PepMix SARS-CoV-2 (N) 102	αCD40.RBD	MF18	0.00853
ICS IL17	9	PepMix SARS-CoV-2 (N) 102	Naive	MF1	0.01408
ICS IL17	9	PepMix SARS-CoV-2 (N) 102	Naive	MF2	0.05277
ICS IL17	9	PepMix SARS-CoV-2 (N) 102	Naive	MF3	0.02418
ICS IL17	9	PepMix SARS-CoV-2 (N) 102	Naive	MF4	0.0103
ICS IL17	9	PepMix SARS-CoV-2 (N) 102	Naive	MF5	0.02115
ICS IL17	9	PepMix SARS-CoV-2 (N) 102	Naive	MF6	0.00759
ICS IL17	20	PepMix SARS-CoV-2 (N) 102	Conv.	MF7	0.0048
ICS IL17	20	PepMix SARS-CoV-2 (N) 102	Conv.	MF8	0.01082
ICS IL17	20	PepMix SARS-CoV-2 (N) 102	Conv.	MF9	0.01019
ICS IL17	20	PepMix SARS-CoV-2 (N) 102	αCD40.RBD	MF13	0.00689
ICS IL17	20	PepMix SARS-CoV-2 (N) 102	Conv.	MF10	0.01069
ICS IL17	20	PepMix SARS-CoV-2 (N) 102	αCD40.RBD	MF14	0.03524
ICS IL17	20	PepMix SARS-CoV-2 (N) 102	αCD40.RBD	MF15	0.01433
ICS IL17	20	PepMix SARS-CoV-2 (N) 102	αCD40.RBD	MF16	0.00754
ICS IL17	20	PepMix SARS-CoV-2 (N) 102	Conv.	MF11	0.00677
ICS IL17	20	PepMix SARS-CoV-2 (N) 102	αCD40.RBD	MF17	0.01982
ICS IL17	20	PepMix SARS-CoV-2 (N) 102	Conv.	MF12	0.01666
ICS IL17	20	PepMix SARS-CoV-2 (N) 102	αCD40.RBD	MF18	0.00853
ICS IL17	20	PepMix SARS-CoV-2 (N) 102	Naive	MF1	0.01408
ICS IL17	20	PepMix SARS-CoV-2 (N) 102	Naive	MF2	0.05277
ICS IL17	20	PepMix SARS-CoV-2 (N) 102	Naive	MF3	0.02418
ICS IL17	20	PepMix SARS-CoV-2 (N) 102	Naive	MF4	0.0103
ICS IL17	20	PepMix SARS-CoV-2 (N) 102	Naive	MF5	0.02115
ICS IL17	20	PepMix SARS-CoV-2 (N) 102	Naive	MF6	0.00759
ICS IL13	-35	NS	Conv.	MF7	0
ICS IL13	-35	NS	Conv.	MF8	0
ICS IL13	-35	NS	Conv.	MF9	0
ICS IL13	-35	NS	αCD40.RBD	MF13	0
ICS IL13	-35	NS	Conv.	MF10	0
ICS IL13	-35	NS	αCD40.RBD	MF14	0
ICS IL13	-35	NS	αCD40.RBD	MF15	0.0044
ICS IL13	-35	NS	αCD40.RBD	MF16	0
ICS IL13	-35	NS	Conv.	MF11	0
ICS IL13	-35	NS	αCD40.RBD	MF17	0
ICS IL13	-35	NS	Conv.	MF12	0
ICS IL13	-35	NS	αCD40.RBD	MF18	0
ICS IL13	-35	NS	Naive	MF1	0
ICS IL13	-35	NS	Naive	MF2	0
ICS IL13	-35	NS	Naive	MF3	0
ICS IL13	-35	NS	Naive	MF4	0
ICS IL13	-35	NS	Naive	MF5	0
ICS IL13	-35	NS	Naive	MF6	0
ICS IL13	-35	PepMix SARS-CoV-2 (S-RBD) 70	Conv.	MF7	0
ICS IL13	-35	PepMix SARS-CoV-2 (S-RBD) 70	Conv.	MF8	0
ICS IL13	-35	PepMix SARS-CoV-2 (S-RBD) 70	Conv.	MF9	0
ICS IL13	-35	PepMix SARS-CoV-2 (S-RBD) 70	αCD40.RBD	MF13	0
ICS IL13	-35	PepMix SARS-CoV-2 (S-RBD) 70	Conv.	MF10	0
ICS IL13	-35	PepMix SARS-CoV-2 (S-RBD) 70	αCD40.RBD	MF14	0.00085
ICS IL13	-35	PepMix SARS-CoV-2 (S-RBD) 70	αCD40.RBD	MF15	0.00087
ICS IL13	-35	PepMix SARS-CoV-2 (S-RBD) 70	αCD40.RBD	MF16	0
ICS IL13	-35	PepMix SARS-CoV-2 (S-RBD) 70	Conv.	MF11	0.00176
ICS IL13	-35	PepMix SARS-CoV-2 (S-RBD) 70	αCD40.RBD	MF17	0
ICS IL13	-35	PepMix SARS-CoV-2 (S-RBD) 70	Conv.	MF12	0
ICS IL13	-35	PepMix SARS-CoV-2 (S-RBD) 70	αCD40.RBD	MF18	0
ICS IL13	-35	PepMix SARS-CoV-2 (S-RBD) 70	Naive	MF1	0
ICS IL13	-35	PepMix SARS-CoV-2 (S-RBD) 70	Naive	MF2	0.00414
ICS IL13	-35	PepMix SARS-CoV-2 (S-RBD) 70	Naive	MF3	0
ICS IL13	-35	PepMix SARS-CoV-2 (S-RBD) 70	Naive	MF4	0
ICS IL13	-35	PepMix SARS-CoV-2 (S-RBD) 70	Naive	MF5	0.00091
ICS IL13	-35	PepMix SARS-CoV-2 (S-RBD) 70	Naive	MF6	0
ICS IL13	-14	NS	Conv.	MF7	0.00178
ICS IL13	-14	NS	Conv.	MF8	0
ICS IL13	-14	NS	Conv.	MF9	0
ICS IL13	-14	NS	αCD40.RBD	MF13	0
ICS IL13	-14	NS	Conv.	MF10	0
ICS IL13	-14	NS	αCD40.RBD	MF14	0
ICS IL13	-14	NS	αCD40.RBD	MF15	0.00113
ICS IL13	-14	NS	αCD40.RBD	MF16	0
ICS IL13	-14	NS	Conv.	MF11	0.00131
ICS IL13	-14	NS	αCD40.RBD	MF17	0
ICS IL13	-14	NS	Conv.	MF12	0
ICS IL13	-14	NS	αCD40.RBD	MF18	0
ICS IL13	-14	NS	Naive	MF1	0
ICS IL13	-14	NS	Naive	MF2	0
ICS IL13	-14	NS	Naive	MF3	0
ICS IL13	-14	NS	Naive	MF4	ND
ICS IL13	-14	NS	Naive	MF5	0
ICS IL13	-14	NS	Naive	MF6	0
ICS IL13	-14	PepMix SARS-CoV-2 (S-RBD) 70	Conv.	MF7	0
ICS IL13	-14	PepMix SARS-CoV-2 (S-RBD) 70	Conv.	MF8	0
ICS IL13	-14	PepMix SARS-CoV-2 (S-RBD) 70	Conv.	MF9	0
ICS IL13	-14	PepMix SARS-CoV-2 (S-RBD) 70	αCD40.RBD	MF13	0.00188
ICS IL13	-14	PepMix SARS-CoV-2 (S-RBD) 70	Conv.	MF10	0
ICS IL13	-14	PepMix SARS-CoV-2 (S-RBD) 70	αCD40.RBD	MF14	0.00137
ICS IL13	-14	PepMix SARS-CoV-2 (S-RBD) 70	αCD40.RBD	MF15	0
ICS IL13	-14	PepMix SARS-CoV-2 (S-RBD) 70	αCD40.RBD	MF16	0
ICS IL13	-14	PepMix SARS-CoV-2 (S-RBD) 70	Conv.	MF11	0
ICS IL13	-14	PepMix SARS-CoV-2 (S-RBD) 70	αCD40.RBD	MF17	0
ICS IL13	-14	PepMix SARS-CoV-2 (S-RBD) 70	Conv.	MF12	0
ICS IL13	-14	PepMix SARS-CoV-2 (S-RBD) 70	αCD40.RBD	MF18	0
ICS IL13	-14	PepMix SARS-CoV-2 (S-RBD) 70	Naive	MF1	0
ICS IL13	-14	PepMix SARS-CoV-2 (S-RBD) 70	Naive	MF2	0
ICS IL13	-14	PepMix SARS-CoV-2 (S-RBD) 70	Naive	MF3	0.00121
ICS IL13	-14	PepMix SARS-CoV-2 (S-RBD) 70	Naive	MF4	ND
ICS IL13	-14	PepMix SARS-CoV-2 (S-RBD) 70	Naive	MF5	0
ICS IL13	-14	PepMix SARS-CoV-2 (S-RBD) 70	Naive	MF6	0
ICS IL13	9	NS	Conv.	MF7	0
ICS IL13	9	NS	Conv.	MF8	0
ICS IL13	9	NS	Conv.	MF9	0.0026
ICS IL13	9	NS	αCD40.RBD	MF13	0.00136
ICS IL13	9	NS	Conv.	MF10	0.0019
ICS IL13	9	NS	αCD40.RBD	MF14	0
ICS IL13	9	NS	αCD40.RBD	MF15	0.00073
ICS IL13	9	NS	αCD40.RBD	MF16	0.00415
ICS IL13	9	NS	Conv.	MF11	0
ICS IL13	9	NS	αCD40.RBD	MF17	0
ICS IL13	9	NS	Conv.	MF12	0
ICS IL13	9	NS	αCD40.RBD	MF18	0
ICS IL13	9	NS	Naive	MF1	0
ICS IL13	9	NS	Naive	MF2	0
ICS IL13	9	NS	Naive	MF3	0
ICS IL13	9	NS	Naive	MF4	0
ICS IL13	9	NS	Naive	MF5	0.00246
ICS IL13	9	NS	Naive	MF6	0
ICS IL13	9	PepMix SARS-CoV-2 (S-RBD) 70	Conv.	MF7	0
ICS IL13	9	PepMix SARS-CoV-2 (S-RBD) 70	Conv.	MF8	0
ICS IL13	9	PepMix SARS-CoV-2 (S-RBD) 70	Conv.	MF9	0
ICS IL13	9	PepMix SARS-CoV-2 (S-RBD) 70	αCD40.RBD	MF13	0
ICS IL13	9	PepMix SARS-CoV-2 (S-RBD) 70	Conv.	MF10	0
ICS IL13	9	PepMix SARS-CoV-2 (S-RBD) 70	αCD40.RBD	MF14	0
ICS IL13	9	PepMix SARS-CoV-2 (S-RBD) 70	αCD40.RBD	MF15	0
ICS IL13	9	PepMix SARS-CoV-2 (S-RBD) 70	αCD40.RBD	MF16	0.00377
ICS IL13	9	PepMix SARS-CoV-2 (S-RBD) 70	Conv.	MF11	0
ICS IL13	9	PepMix SARS-CoV-2 (S-RBD) 70	αCD40.RBD	MF17	0.00195
ICS IL13	9	PepMix SARS-CoV-2 (S-RBD) 70	Conv.	MF12	0
ICS IL13	9	PepMix SARS-CoV-2 (S-RBD) 70	αCD40.RBD	MF18	0
ICS IL13	9	PepMix SARS-CoV-2 (S-RBD) 70	Naive	MF1	0.0008
ICS IL13	9	PepMix SARS-CoV-2 (S-RBD) 70	Naive	MF2	0.00726
ICS IL13	9	PepMix SARS-CoV-2 (S-RBD) 70	Naive	MF3	0
ICS IL13	9	PepMix SARS-CoV-2 (S-RBD) 70	Naive	MF4	0
ICS IL13	9	PepMix SARS-CoV-2 (S-RBD) 70	Naive	MF5	0.0012
ICS IL13	9	PepMix SARS-CoV-2 (S-RBD) 70	Naive	MF6	0.00077
ICS IL13	20	NS	Conv.	MF7	0
ICS IL13	20	NS	Conv.	MF8	0
ICS IL13	20	NS	Conv.	MF9	0
ICS IL13	20	NS	αCD40.RBD	MF13	0
ICS IL13	20	NS	Conv.	MF10	0
ICS IL13	20	NS	αCD40.RBD	MF14	0
ICS IL13	20	NS	αCD40.RBD	MF15	0.00082
ICS IL13	20	NS	αCD40.RBD	MF16	0.00242
ICS IL13	20	NS	Conv.	MF11	0
ICS IL13	20	NS	αCD40.RBD	MF17	0
ICS IL13	20	NS	Conv.	MF12	0
ICS IL13	20	NS	αCD40.RBD	MF18	0
ICS IL13	20	NS	Naive	MF1	0
ICS IL13	20	NS	Naive	MF2	0
ICS IL13	20	NS	Naive	MF3	0
ICS IL13	20	NS	Naive	MF4	0
ICS IL13	20	NS	Naive	MF5	0
ICS IL13	20	NS	Naive	MF6	0
ICS IL13	20	PepMix SARS-CoV-2 (S-RBD) 70	Conv.	MF7	0
ICS IL13	20	PepMix SARS-CoV-2 (S-RBD) 70	Conv.	MF8	0
ICS IL13	20	PepMix SARS-CoV-2 (S-RBD) 70	Conv.	MF9	0
ICS IL13	20	PepMix SARS-CoV-2 (S-RBD) 70	αCD40.RBD	MF13	0.00073
ICS IL13	20	PepMix SARS-CoV-2 (S-RBD) 70	Conv.	MF10	0
ICS IL13	20	PepMix SARS-CoV-2 (S-RBD) 70	αCD40.RBD	MF14	0
ICS IL13	20	PepMix SARS-CoV-2 (S-RBD) 70	αCD40.RBD	MF15	0
ICS IL13	20	PepMix SARS-CoV-2 (S-RBD) 70	αCD40.RBD	MF16	0.00245
ICS IL13	20	PepMix SARS-CoV-2 (S-RBD) 70	Conv.	MF11	0
ICS IL13	20	PepMix SARS-CoV-2 (S-RBD) 70	αCD40.RBD	MF17	0
ICS IL13	20	PepMix SARS-CoV-2 (S-RBD) 70	Conv.	MF12	0
ICS IL13	20	PepMix SARS-CoV-2 (S-RBD) 70	αCD40.RBD	MF18	0
ICS IL13	20	PepMix SARS-CoV-2 (S-RBD) 70	Naive	MF1	0
ICS IL13	20	PepMix SARS-CoV-2 (S-RBD) 70	Naive	MF2	0
ICS IL13	20	PepMix SARS-CoV-2 (S-RBD) 70	Naive	MF3	0.0023
ICS IL13	20	PepMix SARS-CoV-2 (S-RBD) 70	Naive	MF4	0
ICS IL13	20	PepMix SARS-CoV-2 (S-RBD) 70	Naive	MF5	0
ICS IL13	20	PepMix SARS-CoV-2 (S-RBD) 70	Naive	MF6	0
ICS IL13	-35	PepMix SARS-CoV-2 (N) 102	Conv.	MF7	0
ICS IL13	-35	PepMix SARS-CoV-2 (N) 102	Conv.	MF8	0
ICS IL13	-35	PepMix SARS-CoV-2 (N) 102	Conv.	MF9	0
ICS IL13	-35	PepMix SARS-CoV-2 (N) 102	αCD40.RBD	MF13	0
ICS IL13	-35	PepMix SARS-CoV-2 (N) 102	Conv.	MF10	0.00138
ICS IL13	-35	PepMix SARS-CoV-2 (N) 102	αCD40.RBD	MF14	0.00083
ICS IL13	-35	PepMix SARS-CoV-2 (N) 102	αCD40.RBD	MF15	0
ICS IL13	-35	PepMix SARS-CoV-2 (N) 102	αCD40.RBD	MF16	0
ICS IL13	-35	PepMix SARS-CoV-2 (N) 102	Conv.	MF11	0
ICS IL13	-35	PepMix SARS-CoV-2 (N) 102	αCD40.RBD	MF17	0
ICS IL13	-35	PepMix SARS-CoV-2 (N) 102	Conv.	MF12	0
ICS IL13	-35	PepMix SARS-CoV-2 (N) 102	αCD40.RBD	MF18	0
ICS IL13	-35	PepMix SARS-CoV-2 (N) 102	Naive	MF1	0
ICS IL13	-35	PepMix SARS-CoV-2 (N) 102	Naive	MF2	0
ICS IL13	-35	PepMix SARS-CoV-2 (N) 102	Naive	MF3	0
ICS IL13	-35	PepMix SARS-CoV-2 (N) 102	Naive	MF4	0.00117
ICS IL13	-35	PepMix SARS-CoV-2 (N) 102	Naive	MF5	0
ICS IL13	-35	PepMix SARS-CoV-2 (N) 102	Naive	MF6	0
ICS IL13	-14	PepMix SARS-CoV-2 (N) 102	Conv.	MF7	ND
ICS IL13	-14	PepMix SARS-CoV-2 (N) 102	Conv.	MF8	0
ICS IL13	-14	PepMix SARS-CoV-2 (N) 102	Conv.	MF9	0
ICS IL13	-14	PepMix SARS-CoV-2 (N) 102	αCD40.RBD	MF13	0
ICS IL13	-14	PepMix SARS-CoV-2 (N) 102	Conv.	MF10	0
ICS IL13	-14	PepMix SARS-CoV-2 (N) 102	αCD40.RBD	MF14	0
ICS IL13	-14	PepMix SARS-CoV-2 (N) 102	αCD40.RBD	MF15	0
ICS IL13	-14	PepMix SARS-CoV-2 (N) 102	αCD40.RBD	MF16	ND
ICS IL13	-14	PepMix SARS-CoV-2 (N) 102	Conv.	MF11	0
ICS IL13	-14	PepMix SARS-CoV-2 (N) 102	αCD40.RBD	MF17	0
ICS IL13	-14	PepMix SARS-CoV-2 (N) 102	Conv.	MF12	0.00087
ICS IL13	-14	PepMix SARS-CoV-2 (N) 102	αCD40.RBD	MF18	0
ICS IL13	-14	PepMix SARS-CoV-2 (N) 102	Naive	MF1	0
ICS IL13	-14	PepMix SARS-CoV-2 (N) 102	Naive	MF2	0
ICS IL13	-14	PepMix SARS-CoV-2 (N) 102	Naive	MF3	0
ICS IL13	-14	PepMix SARS-CoV-2 (N) 102	Naive	MF4	ND
ICS IL13	-14	PepMix SARS-CoV-2 (N) 102	Naive	MF5	0
ICS IL13	-14	PepMix SARS-CoV-2 (N) 102	Naive	MF6	0
ICS IL13	9	PepMix SARS-CoV-2 (N) 102	Conv.	MF7	0
ICS IL13	9	PepMix SARS-CoV-2 (N) 102	Conv.	MF8	0
ICS IL13	9	PepMix SARS-CoV-2 (N) 102	Conv.	MF9	0
ICS IL13	9	PepMix SARS-CoV-2 (N) 102	αCD40.RBD	MF13	0
ICS IL13	9	PepMix SARS-CoV-2 (N) 102	Conv.	MF10	0.00291
ICS IL13	9	PepMix SARS-CoV-2 (N) 102	αCD40.RBD	MF14	0.00294
ICS IL13	9	PepMix SARS-CoV-2 (N) 102	αCD40.RBD	MF15	0
ICS IL13	9	PepMix SARS-CoV-2 (N) 102	αCD40.RBD	MF16	0.00377
ICS IL13	9	PepMix SARS-CoV-2 (N) 102	Conv.	MF11	0.00113
ICS IL13	9	PepMix SARS-CoV-2 (N) 102	αCD40.RBD	MF17	0
ICS IL13	9	PepMix SARS-CoV-2 (N) 102	Conv.	MF12	0
ICS IL13	9	PepMix SARS-CoV-2 (N) 102	αCD40.RBD	MF18	0
ICS IL13	9	PepMix SARS-CoV-2 (N) 102	Naive	MF1	0.00083
ICS IL13	9	PepMix SARS-CoV-2 (N) 102	Naive	MF2	0
ICS IL13	9	PepMix SARS-CoV-2 (N) 102	Naive	MF3	0
ICS IL13	9	PepMix SARS-CoV-2 (N) 102	Naive	MF4	0.00258
ICS IL13	9	PepMix SARS-CoV-2 (N) 102	Naive	MF5	0.00372
ICS IL13	9	PepMix SARS-CoV-2 (N) 102	Naive	MF6	0
ICS IL13	20	PepMix SARS-CoV-2 (N) 102	Conv.	MF7	0.00269
ICS IL13	20	PepMix SARS-CoV-2 (N) 102	Conv.	MF8	0
ICS IL13	20	PepMix SARS-CoV-2 (N) 102	Conv.	MF9	0
ICS IL13	20	PepMix SARS-CoV-2 (N) 102	αCD40.RBD	MF13	0
ICS IL13	20	PepMix SARS-CoV-2 (N) 102	Conv.	MF10	0
ICS IL13	20	PepMix SARS-CoV-2 (N) 102	αCD40.RBD	MF14	0.00139
ICS IL13	20	PepMix SARS-CoV-2 (N) 102	αCD40.RBD	MF15	0
ICS IL13	20	PepMix SARS-CoV-2 (N) 102	αCD40.RBD	MF16	0
ICS IL13	20	PepMix SARS-CoV-2 (N) 102	Conv.	MF11	0.00136
ICS IL13	20	PepMix SARS-CoV-2 (N) 102	αCD40.RBD	MF17	0
ICS IL13	20	PepMix SARS-CoV-2 (N) 102	Conv.	MF12	0
ICS IL13	20	PepMix SARS-CoV-2 (N) 102	αCD40.RBD	MF18	0.00099
ICS IL13	20	PepMix SARS-CoV-2 (N) 102	Naive	MF1	0
ICS IL13	20	PepMix SARS-CoV-2 (N) 102	Naive	MF2	0.00397
ICS IL13	20	PepMix SARS-CoV-2 (N) 102	Naive	MF3	0
ICS IL13	20	PepMix SARS-CoV-2 (N) 102	Naive	MF4	0
ICS IL13	20	PepMix SARS-CoV-2 (N) 102	Naive	MF5	0.00112
ICS IL13	20	PepMix SARS-CoV-2 (N) 102	Naive	MF6	0

## Sheet: Sup Fig 4c-d-f-h
Supplementary Figure 4c-d-f-h
Assay	Day post exposure	Stimulation	Group	Animal ID	Value (% of CD8 T cells)
ICS IL2	-35	NS	Conv.	MF7	0
ICS IL2	-35	NS	Conv.	MF8	0.0073
ICS IL2	-35	NS	Conv.	MF9	0.0117
ICS IL2	-35	NS	αCD40.RBD	MF13	0.0137
ICS IL2	-35	NS	Conv.	MF10	0.0062
ICS IL2	-35	NS	αCD40.RBD	MF14	0.01
ICS IL2	-35	NS	αCD40.RBD	MF15	0.0086
ICS IL2	-35	NS	αCD40.RBD	MF16	0.0047
ICS IL2	-35	NS	Conv.	MF11	0.0261
ICS IL2	-35	NS	αCD40.RBD	MF17	0.0135
ICS IL2	-35	NS	Conv.	MF12	0.0106
ICS IL2	-35	NS	αCD40.RBD	MF18	0.0079
ICS IL2	-35	NS	Naive	MF1	0.0016
ICS IL2	-35	NS	Naive	MF2	0.0226
ICS IL2	-35	NS	Naive	MF3	0.0144
ICS IL2	-35	NS	Naive	MF4	0
ICS IL2	-35	NS	Naive	MF5	0.012
ICS IL2	-35	NS	Naive	MF6	0.0099
ICS IL2	-35	PepMix SARS-CoV-2 (S-RBD) 70	Conv.	MF7	0.0278
ICS IL2	-35	PepMix SARS-CoV-2 (S-RBD) 70	Conv.	MF8	0.0101
ICS IL2	-35	PepMix SARS-CoV-2 (S-RBD) 70	Conv.	MF9	0.0018
ICS IL2	-35	PepMix SARS-CoV-2 (S-RBD) 70	αCD40.RBD	MF13	0.0055
ICS IL2	-35	PepMix SARS-CoV-2 (S-RBD) 70	Conv.	MF10	0.007
ICS IL2	-35	PepMix SARS-CoV-2 (S-RBD) 70	αCD40.RBD	MF14	0.0056
ICS IL2	-35	PepMix SARS-CoV-2 (S-RBD) 70	αCD40.RBD	MF15	0.0036
ICS IL2	-35	PepMix SARS-CoV-2 (S-RBD) 70	αCD40.RBD	MF16	0.0062
ICS IL2	-35	PepMix SARS-CoV-2 (S-RBD) 70	Conv.	MF11	0.018
ICS IL2	-35	PepMix SARS-CoV-2 (S-RBD) 70	αCD40.RBD	MF17	0.0077
ICS IL2	-35	PepMix SARS-CoV-2 (S-RBD) 70	Conv.	MF12	0.0042
ICS IL2	-35	PepMix SARS-CoV-2 (S-RBD) 70	αCD40.RBD	MF18	0.003
ICS IL2	-35	PepMix SARS-CoV-2 (S-RBD) 70	Naive	MF1	0.0015
ICS IL2	-35	PepMix SARS-CoV-2 (S-RBD) 70	Naive	MF2	0.0072
ICS IL2	-35	PepMix SARS-CoV-2 (S-RBD) 70	Naive	MF3	0.0066
ICS IL2	-35	PepMix SARS-CoV-2 (S-RBD) 70	Naive	MF4	0
ICS IL2	-35	PepMix SARS-CoV-2 (S-RBD) 70	Naive	MF5	0.0074
ICS IL2	-35	PepMix SARS-CoV-2 (S-RBD) 70	Naive	MF6	0.0149
ICS IL2	-14	NS	Conv.	MF7	0.0035
ICS IL2	-14	NS	Conv.	MF8	0.011
ICS IL2	-14	NS	Conv.	MF9	0.0098
ICS IL2	-14	NS	αCD40.RBD	MF13	0.008
ICS IL2	-14	NS	Conv.	MF10	0.0054
ICS IL2	-14	NS	αCD40.RBD	MF14	0.0102
ICS IL2	-14	NS	αCD40.RBD	MF15	0.0019
ICS IL2	-14	NS	αCD40.RBD	MF16	0.0098
ICS IL2	-14	NS	Conv.	MF11	0.0092
ICS IL2	-14	NS	αCD40.RBD	MF17	0.0158
ICS IL2	-14	NS	Conv.	MF12	0.0102
ICS IL2	-14	NS	αCD40.RBD	MF18	0.0027
ICS IL2	-14	NS	Naive	MF1	0.0047
ICS IL2	-14	NS	Naive	MF2	0.0146
ICS IL2	-14	NS	Naive	MF3	0.0064
ICS IL2	-14	NS	Naive	MF4	ND
ICS IL2	-14	NS	Naive	MF5	0.0036
ICS IL2	-14	NS	Naive	MF6	0.0274
ICS IL2	-14	PepMix SARS-CoV-2 (S-RBD) 70	Conv.	MF7	0.0105
ICS IL2	-14	PepMix SARS-CoV-2 (S-RBD) 70	Conv.	MF8	0
ICS IL2	-14	PepMix SARS-CoV-2 (S-RBD) 70	Conv.	MF9	0.0024
ICS IL2	-14	PepMix SARS-CoV-2 (S-RBD) 70	αCD40.RBD	MF13	0.0069
ICS IL2	-14	PepMix SARS-CoV-2 (S-RBD) 70	Conv.	MF10	0.0095
ICS IL2	-14	PepMix SARS-CoV-2 (S-RBD) 70	αCD40.RBD	MF14	0.0216
ICS IL2	-14	PepMix SARS-CoV-2 (S-RBD) 70	αCD40.RBD	MF15	0.0025
ICS IL2	-14	PepMix SARS-CoV-2 (S-RBD) 70	αCD40.RBD	MF16	0.0035
ICS IL2	-14	PepMix SARS-CoV-2 (S-RBD) 70	Conv.	MF11	0.0075
ICS IL2	-14	PepMix SARS-CoV-2 (S-RBD) 70	αCD40.RBD	MF17	0.0081
ICS IL2	-14	PepMix SARS-CoV-2 (S-RBD) 70	Conv.	MF12	0.0077
ICS IL2	-14	PepMix SARS-CoV-2 (S-RBD) 70	αCD40.RBD	MF18	0.017
ICS IL2	-14	PepMix SARS-CoV-2 (S-RBD) 70	Naive	MF1	0.0076
ICS IL2	-14	PepMix SARS-CoV-2 (S-RBD) 70	Naive	MF2	0
ICS IL2	-14	PepMix SARS-CoV-2 (S-RBD) 70	Naive	MF3	0.0142
ICS IL2	-14	PepMix SARS-CoV-2 (S-RBD) 70	Naive	MF4	ND
ICS IL2	-14	PepMix SARS-CoV-2 (S-RBD) 70	Naive	MF5	0.0035
ICS IL2	-14	PepMix SARS-CoV-2 (S-RBD) 70	Naive	MF6	0.0177
ICS IL2	9	NS	Conv.	MF7	0.0215
ICS IL2	9	NS	Conv.	MF8	0.0101
ICS IL2	9	NS	Conv.	MF9	0.0077
ICS IL2	9	NS	αCD40.RBD	MF13	0.0144
ICS IL2	9	NS	Conv.	MF10	0.0113
ICS IL2	9	NS	αCD40.RBD	MF14	0.0139
ICS IL2	9	NS	αCD40.RBD	MF15	0.0069
ICS IL2	9	NS	αCD40.RBD	MF16	0.0054
ICS IL2	9	NS	Conv.	MF11	0.016
ICS IL2	9	NS	αCD40.RBD	MF17	0.0412
ICS IL2	9	NS	Conv.	MF12	0
ICS IL2	9	NS	αCD40.RBD	MF18	0.0134
ICS IL2	9	NS	Naive	MF1	0.0062
ICS IL2	9	NS	Naive	MF2	0.0226
ICS IL2	9	NS	Naive	MF3	0.0274
ICS IL2	9	NS	Naive	MF4	0.0072
ICS IL2	9	NS	Naive	MF5	0.0204
ICS IL2	9	NS	Naive	MF6	0.0035
ICS IL2	9	PepMix SARS-CoV-2 (S-RBD) 70	Conv.	MF7	0.0257
ICS IL2	9	PepMix SARS-CoV-2 (S-RBD) 70	Conv.	MF8	0.0208
ICS IL2	9	PepMix SARS-CoV-2 (S-RBD) 70	Conv.	MF9	0.0154
ICS IL2	9	PepMix SARS-CoV-2 (S-RBD) 70	αCD40.RBD	MF13	0.01
ICS IL2	9	PepMix SARS-CoV-2 (S-RBD) 70	Conv.	MF10	0.0134
ICS IL2	9	PepMix SARS-CoV-2 (S-RBD) 70	αCD40.RBD	MF14	0.0108
ICS IL2	9	PepMix SARS-CoV-2 (S-RBD) 70	αCD40.RBD	MF15	0
ICS IL2	9	PepMix SARS-CoV-2 (S-RBD) 70	αCD40.RBD	MF16	0.0532
ICS IL2	9	PepMix SARS-CoV-2 (S-RBD) 70	Conv.	MF11	0.0176
ICS IL2	9	PepMix SARS-CoV-2 (S-RBD) 70	αCD40.RBD	MF17	0.021
ICS IL2	9	PepMix SARS-CoV-2 (S-RBD) 70	Conv.	MF12	0.0112
ICS IL2	9	PepMix SARS-CoV-2 (S-RBD) 70	αCD40.RBD	MF18	0.0064
ICS IL2	9	PepMix SARS-CoV-2 (S-RBD) 70	Naive	MF1	0.0098
ICS IL2	9	PepMix SARS-CoV-2 (S-RBD) 70	Naive	MF2	0.0178
ICS IL2	9	PepMix SARS-CoV-2 (S-RBD) 70	Naive	MF3	0.0189
ICS IL2	9	PepMix SARS-CoV-2 (S-RBD) 70	Naive	MF4	0.0084
ICS IL2	9	PepMix SARS-CoV-2 (S-RBD) 70	Naive	MF5	0.0125
ICS IL2	9	PepMix SARS-CoV-2 (S-RBD) 70	Naive	MF6	0.022
ICS IL2	20	NS	Conv.	MF7	0.0799
ICS IL2	20	NS	Conv.	MF8	0.0258
ICS IL2	20	NS	Conv.	MF9	0.0077
ICS IL2	20	NS	αCD40.RBD	MF13	0.0177
ICS IL2	20	NS	Conv.	MF10	0.0408
ICS IL2	20	NS	αCD40.RBD	MF14	0.0396
ICS IL2	20	NS	αCD40.RBD	MF15	0.0027
ICS IL2	20	NS	αCD40.RBD	MF16	0.0229
ICS IL2	20	NS	Conv.	MF11	0.0607
ICS IL2	20	NS	αCD40.RBD	MF17	0.034
ICS IL2	20	NS	Conv.	MF12	0.022
ICS IL2	20	NS	αCD40.RBD	MF18	0.002
ICS IL2	20	NS	Naive	MF1	0.0048
ICS IL2	20	NS	Naive	MF2	0.0414
ICS IL2	20	NS	Naive	MF3	0.1694
ICS IL2	20	NS	Naive	MF4	0.0046
ICS IL2	20	NS	Naive	MF5	0
ICS IL2	20	NS	Naive	MF6	0.0169
ICS IL2	20	PepMix SARS-CoV-2 (S-RBD) 70	Conv.	MF7	0.0836
ICS IL2	20	PepMix SARS-CoV-2 (S-RBD) 70	Conv.	MF8	0.0054
ICS IL2	20	PepMix SARS-CoV-2 (S-RBD) 70	Conv.	MF9	0.0171
ICS IL2	20	PepMix SARS-CoV-2 (S-RBD) 70	αCD40.RBD	MF13	0.0415
ICS IL2	20	PepMix SARS-CoV-2 (S-RBD) 70	Conv.	MF10	0.0308
ICS IL2	20	PepMix SARS-CoV-2 (S-RBD) 70	αCD40.RBD	MF14	0.0733
ICS IL2	20	PepMix SARS-CoV-2 (S-RBD) 70	αCD40.RBD	MF15	0.0066
ICS IL2	20	PepMix SARS-CoV-2 (S-RBD) 70	αCD40.RBD	MF16	0.0107
ICS IL2	20	PepMix SARS-CoV-2 (S-RBD) 70	Conv.	MF11	0.0146
ICS IL2	20	PepMix SARS-CoV-2 (S-RBD) 70	αCD40.RBD	MF17	0.0255
ICS IL2	20	PepMix SARS-CoV-2 (S-RBD) 70	Conv.	MF12	0.0065
ICS IL2	20	PepMix SARS-CoV-2 (S-RBD) 70	αCD40.RBD	MF18	0.007
ICS IL2	20	PepMix SARS-CoV-2 (S-RBD) 70	Naive	MF1	0.0029
ICS IL2	20	PepMix SARS-CoV-2 (S-RBD) 70	Naive	MF2	0.0298
ICS IL2	20	PepMix SARS-CoV-2 (S-RBD) 70	Naive	MF3	0.036
ICS IL2	20	PepMix SARS-CoV-2 (S-RBD) 70	Naive	MF4	0.0185
ICS IL2	20	PepMix SARS-CoV-2 (S-RBD) 70	Naive	MF5	0.0042
ICS IL2	20	PepMix SARS-CoV-2 (S-RBD) 70	Naive	MF6	0.0211
ICS IL2	-35	PepMix SARS-CoV-2 (N) 102	Conv.	MF7	0.0079
ICS IL2	-35	PepMix SARS-CoV-2 (N) 102	Conv.	MF8	0.0199
ICS IL2	-35	PepMix SARS-CoV-2 (N) 102	Conv.	MF9	0.0107
ICS IL2	-35	PepMix SARS-CoV-2 (N) 102	αCD40.RBD	MF13	0.0071
ICS IL2	-35	PepMix SARS-CoV-2 (N) 102	Conv.	MF10	0.0053
ICS IL2	-35	PepMix SARS-CoV-2 (N) 102	αCD40.RBD	MF14	0.0068
ICS IL2	-35	PepMix SARS-CoV-2 (N) 102	αCD40.RBD	MF15	0.0023
ICS IL2	-35	PepMix SARS-CoV-2 (N) 102	αCD40.RBD	MF16	0.0062
ICS IL2	-35	PepMix SARS-CoV-2 (N) 102	Conv.	MF11	0.0126
ICS IL2	-35	PepMix SARS-CoV-2 (N) 102	αCD40.RBD	MF17	0.0081
ICS IL2	-35	PepMix SARS-CoV-2 (N) 102	Conv.	MF12	0.0083
ICS IL2	-35	PepMix SARS-CoV-2 (N) 102	αCD40.RBD	MF18	0.006
ICS IL2	-35	PepMix SARS-CoV-2 (N) 102	Naive	MF1	0.0044
ICS IL2	-35	PepMix SARS-CoV-2 (N) 102	Naive	MF2	0.0072
ICS IL2	-35	PepMix SARS-CoV-2 (N) 102	Naive	MF3	0.0064
ICS IL2	-35	PepMix SARS-CoV-2 (N) 102	Naive	MF4	0.007
ICS IL2	-35	PepMix SARS-CoV-2 (N) 102	Naive	MF5	0.0105
ICS IL2	-35	PepMix SARS-CoV-2 (N) 102	Naive	MF6	0.0158
ICS IL2	-14	PepMix SARS-CoV-2 (N) 102	Conv.	MF7	ND
ICS IL2	-14	PepMix SARS-CoV-2 (N) 102	Conv.	MF8	0.0071
ICS IL2	-14	PepMix SARS-CoV-2 (N) 102	Conv.	MF9	0.007
ICS IL2	-14	PepMix SARS-CoV-2 (N) 102	αCD40.RBD	MF13	0.015
ICS IL2	-14	PepMix SARS-CoV-2 (N) 102	Conv.	MF10	0.0019
ICS IL2	-14	PepMix SARS-CoV-2 (N) 102	αCD40.RBD	MF14	0.0391
ICS IL2	-14	PepMix SARS-CoV-2 (N) 102	αCD40.RBD	MF15	0.0026
ICS IL2	-14	PepMix SARS-CoV-2 (N) 102	αCD40.RBD	MF16	ND
ICS IL2	-14	PepMix SARS-CoV-2 (N) 102	Conv.	MF11	0.0202
ICS IL2	-14	PepMix SARS-CoV-2 (N) 102	αCD40.RBD	MF17	0.0211
ICS IL2	-14	PepMix SARS-CoV-2 (N) 102	Conv.	MF12	0.0053
ICS IL2	-14	PepMix SARS-CoV-2 (N) 102	αCD40.RBD	MF18	0.0103
ICS IL2	-14	PepMix SARS-CoV-2 (N) 102	Naive	MF1	0.0071
ICS IL2	-14	PepMix SARS-CoV-2 (N) 102	Naive	MF2	0.006
ICS IL2	-14	PepMix SARS-CoV-2 (N) 102	Naive	MF3	0.0149
ICS IL2	-14	PepMix SARS-CoV-2 (N) 102	Naive	MF4	ND
ICS IL2	-14	PepMix SARS-CoV-2 (N) 102	Naive	MF5	0.0043
ICS IL2	-14	PepMix SARS-CoV-2 (N) 102	Naive	MF6	0.0116
ICS IL2	9	PepMix SARS-CoV-2 (N) 102	Conv.	MF7	0.0217
ICS IL2	9	PepMix SARS-CoV-2 (N) 102	Conv.	MF8	0.0312
ICS IL2	9	PepMix SARS-CoV-2 (N) 102	Conv.	MF9	0.0153
ICS IL2	9	PepMix SARS-CoV-2 (N) 102	αCD40.RBD	MF13	0.0164
ICS IL2	9	PepMix SARS-CoV-2 (N) 102	Conv.	MF10	0.0265
ICS IL2	9	PepMix SARS-CoV-2 (N) 102	αCD40.RBD	MF14	0.0185
ICS IL2	9	PepMix SARS-CoV-2 (N) 102	αCD40.RBD	MF15	0.0025
ICS IL2	9	PepMix SARS-CoV-2 (N) 102	αCD40.RBD	MF16	0.0232
ICS IL2	9	PepMix SARS-CoV-2 (N) 102	Conv.	MF11	0.0243
ICS IL2	9	PepMix SARS-CoV-2 (N) 102	αCD40.RBD	MF17	0.0333
ICS IL2	9	PepMix SARS-CoV-2 (N) 102	Conv.	MF12	0.0142
ICS IL2	9	PepMix SARS-CoV-2 (N) 102	αCD40.RBD	MF18	0.0025
ICS IL2	9	PepMix SARS-CoV-2 (N) 102	Naive	MF1	0.0429
ICS IL2	9	PepMix SARS-CoV-2 (N) 102	Naive	MF2	0.1717
ICS IL2	9	PepMix SARS-CoV-2 (N) 102	Naive	MF3	0.0323
ICS IL2	9	PepMix SARS-CoV-2 (N) 102	Naive	MF4	0.0426
ICS IL2	9	PepMix SARS-CoV-2 (N) 102	Naive	MF5	0.0417
ICS IL2	9	PepMix SARS-CoV-2 (N) 102	Naive	MF6	0.0142
ICS IL2	20	PepMix SARS-CoV-2 (N) 102	Conv.	MF7	0.068
ICS IL2	20	PepMix SARS-CoV-2 (N) 102	Conv.	MF8	0.0629
ICS IL2	20	PepMix SARS-CoV-2 (N) 102	Conv.	MF9	0.0084
ICS IL2	20	PepMix SARS-CoV-2 (N) 102	αCD40.RBD	MF13	0.0419
ICS IL2	20	PepMix SARS-CoV-2 (N) 102	Conv.	MF10	0.0581
ICS IL2	20	PepMix SARS-CoV-2 (N) 102	αCD40.RBD	MF14	0.0337
ICS IL2	20	PepMix SARS-CoV-2 (N) 102	αCD40.RBD	MF15	0.0033
ICS IL2	20	PepMix SARS-CoV-2 (N) 102	αCD40.RBD	MF16	0.026
ICS IL2	20	PepMix SARS-CoV-2 (N) 102	Conv.	MF11	0.0361
ICS IL2	20	PepMix SARS-CoV-2 (N) 102	αCD40.RBD	MF17	0.0559
ICS IL2	20	PepMix SARS-CoV-2 (N) 102	Conv.	MF12	0.0156
ICS IL2	20	PepMix SARS-CoV-2 (N) 102	αCD40.RBD	MF18	0.0061
ICS IL2	20	PepMix SARS-CoV-2 (N) 102	Naive	MF1	0.0355
ICS IL2	20	PepMix SARS-CoV-2 (N) 102	Naive	MF2	0.113
ICS IL2	20	PepMix SARS-CoV-2 (N) 102	Naive	MF3	0.0533
ICS IL2	20	PepMix SARS-CoV-2 (N) 102	Naive	MF4	0.0237
ICS IL2	20	PepMix SARS-CoV-2 (N) 102	Naive	MF5	0.0143
ICS IL2	20	PepMix SARS-CoV-2 (N) 102	Naive	MF6	0.0265
ICS IFNg	-35	NS	Conv.	MF7	0.0157
ICS IFNg	-35	NS	Conv.	MF8	0.0256
ICS IFNg	-35	NS	Conv.	MF9	0.0136
ICS IFNg	-35	NS	αCD40.RBD	MF13	0.0157
ICS IFNg	-35	NS	Conv.	MF10	0.0144
ICS IFNg	-35	NS	αCD40.RBD	MF14	0.0043
ICS IFNg	-35	NS	αCD40.RBD	MF15	0
ICS IFNg	-35	NS	αCD40.RBD	MF16	0.0062
ICS IFNg	-35	NS	Conv.	MF11	0.0186
ICS IFNg	-35	NS	αCD40.RBD	MF17	0.0073
ICS IFNg	-35	NS	Conv.	MF12	0.008
ICS IFNg	-35	NS	αCD40.RBD	MF18	0.0053
ICS IFNg	-35	NS	Naive	MF1	0.0094
ICS IFNg	-35	NS	Naive	MF2	0.0264
ICS IFNg	-35	NS	Naive	MF3	0.0144
ICS IFNg	-35	NS	Naive	MF4	0.0054
ICS IFNg	-35	NS	Naive	MF5	0.0419
ICS IFNg	-35	NS	Naive	MF6	0.0138
ICS IFNg	-35	PepMix SARS-CoV-2 (S-RBD) 70	Conv.	MF7	0.0093
ICS IFNg	-35	PepMix SARS-CoV-2 (S-RBD) 70	Conv.	MF8	0.0168
ICS IFNg	-35	PepMix SARS-CoV-2 (S-RBD) 70	Conv.	MF9	0.009
ICS IFNg	-35	PepMix SARS-CoV-2 (S-RBD) 70	αCD40.RBD	MF13	0.0074
ICS IFNg	-35	PepMix SARS-CoV-2 (S-RBD) 70	Conv.	MF10	0.0087
ICS IFNg	-35	PepMix SARS-CoV-2 (S-RBD) 70	αCD40.RBD	MF14	0.0155
ICS IFNg	-35	PepMix SARS-CoV-2 (S-RBD) 70	αCD40.RBD	MF15	0.0036
ICS IFNg	-35	PepMix SARS-CoV-2 (S-RBD) 70	αCD40.RBD	MF16	0.0016
ICS IFNg	-35	PepMix SARS-CoV-2 (S-RBD) 70	Conv.	MF11	0.006
ICS IFNg	-35	PepMix SARS-CoV-2 (S-RBD) 70	αCD40.RBD	MF17	0.0179
ICS IFNg	-35	PepMix SARS-CoV-2 (S-RBD) 70	Conv.	MF12	0.0055
ICS IFNg	-35	PepMix SARS-CoV-2 (S-RBD) 70	αCD40.RBD	MF18	0
ICS IFNg	-35	PepMix SARS-CoV-2 (S-RBD) 70	Naive	MF1	0.003
ICS IFNg	-35	PepMix SARS-CoV-2 (S-RBD) 70	Naive	MF2	0.0036
ICS IFNg	-35	PepMix SARS-CoV-2 (S-RBD) 70	Naive	MF3	0
ICS IFNg	-35	PepMix SARS-CoV-2 (S-RBD) 70	Naive	MF4	0
ICS IFNg	-35	PepMix SARS-CoV-2 (S-RBD) 70	Naive	MF5	0.0148
ICS IFNg	-35	PepMix SARS-CoV-2 (S-RBD) 70	Naive	MF6	0.0213
ICS IFNg	-14	NS	Conv.	MF7	0.0173
ICS IFNg	-14	NS	Conv.	MF8	0.011
ICS IFNg	-14	NS	Conv.	MF9	0.0039
ICS IFNg	-14	NS	αCD40.RBD	MF13	0.0137
ICS IFNg	-14	NS	Conv.	MF10	0.0217
ICS IFNg	-14	NS	αCD40.RBD	MF14	0.0164
ICS IFNg	-14	NS	αCD40.RBD	MF15	0.0019
ICS IFNg	-14	NS	αCD40.RBD	MF16	0.0049
ICS IFNg	-14	NS	Conv.	MF11	0.0061
ICS IFNg	-14	NS	αCD40.RBD	MF17	0.0035
ICS IFNg	-14	NS	Conv.	MF12	0.0091
ICS IFNg	-14	NS	αCD40.RBD	MF18	0.0542
ICS IFNg	-14	NS	Naive	MF1	0.014
ICS IFNg	-14	NS	Naive	MF2	0.0488
ICS IFNg	-14	NS	Naive	MF3	0.0097
ICS IFNg	-14	NS	Naive	MF4	ND
ICS IFNg	-14	NS	Naive	MF5	0.1973
ICS IFNg	-14	NS	Naive	MF6	0.0174
ICS IFNg	-14	PepMix SARS-CoV-2 (S-RBD) 70	Conv.	MF7	0.014
ICS IFNg	-14	PepMix SARS-CoV-2 (S-RBD) 70	Conv.	MF8	0.0086
ICS IFNg	-14	PepMix SARS-CoV-2 (S-RBD) 70	Conv.	MF9	0.0095
ICS IFNg	-14	PepMix SARS-CoV-2 (S-RBD) 70	αCD40.RBD	MF13	0.0162
ICS IFNg	-14	PepMix SARS-CoV-2 (S-RBD) 70	Conv.	MF10	0.0076
ICS IFNg	-14	PepMix SARS-CoV-2 (S-RBD) 70	αCD40.RBD	MF14	0.0135
ICS IFNg	-14	PepMix SARS-CoV-2 (S-RBD) 70	αCD40.RBD	MF15	0
ICS IFNg	-14	PepMix SARS-CoV-2 (S-RBD) 70	αCD40.RBD	MF16	0.0035
ICS IFNg	-14	PepMix SARS-CoV-2 (S-RBD) 70	Conv.	MF11	0
ICS IFNg	-14	PepMix SARS-CoV-2 (S-RBD) 70	αCD40.RBD	MF17	0.0041
ICS IFNg	-14	PepMix SARS-CoV-2 (S-RBD) 70	Conv.	MF12	0.0031
ICS IFNg	-14	PepMix SARS-CoV-2 (S-RBD) 70	αCD40.RBD	MF18	0.0204
ICS IFNg	-14	PepMix SARS-CoV-2 (S-RBD) 70	Naive	MF1	0.0038
ICS IFNg	-14	PepMix SARS-CoV-2 (S-RBD) 70	Naive	MF2	0.0173
ICS IFNg	-14	PepMix SARS-CoV-2 (S-RBD) 70	Naive	MF3	0.0053
ICS IFNg	-14	PepMix SARS-CoV-2 (S-RBD) 70	Naive	MF4	ND
ICS IFNg	-14	PepMix SARS-CoV-2 (S-RBD) 70	Naive	MF5	0.036
ICS IFNg	-14	PepMix SARS-CoV-2 (S-RBD) 70	Naive	MF6	0.0133
ICS IFNg	9	NS	Conv.	MF7	0.0108
ICS IFNg	9	NS	Conv.	MF8	0.0503
ICS IFNg	9	NS	Conv.	MF9	0.0116
ICS IFNg	9	NS	αCD40.RBD	MF13	0.0396
ICS IFNg	9	NS	Conv.	MF10	0.0162
ICS IFNg	9	NS	αCD40.RBD	MF14	0.025
ICS IFNg	9	NS	αCD40.RBD	MF15	0.0081
ICS IFNg	9	NS	αCD40.RBD	MF16	0.0054
ICS IFNg	9	NS	Conv.	MF11	0.0107
ICS IFNg	9	NS	αCD40.RBD	MF17	0.0491
ICS IFNg	9	NS	Conv.	MF12	0.0199
ICS IFNg	9	NS	αCD40.RBD	MF18	0.0214
ICS IFNg	9	NS	Naive	MF1	0.1067
ICS IFNg	9	NS	Naive	MF2	0.1207
ICS IFNg	9	NS	Naive	MF3	0.0389
ICS IFNg	9	NS	Naive	MF4	0.0043
ICS IFNg	9	NS	Naive	MF5	0.0633
ICS IFNg	9	NS	Naive	MF6	0.0283
ICS IFNg	9	PepMix SARS-CoV-2 (S-RBD) 70	Conv.	MF7	0.0386
ICS IFNg	9	PepMix SARS-CoV-2 (S-RBD) 70	Conv.	MF8	0.026
ICS IFNg	9	PepMix SARS-CoV-2 (S-RBD) 70	Conv.	MF9	0.0154
ICS IFNg	9	PepMix SARS-CoV-2 (S-RBD) 70	αCD40.RBD	MF13	0.02
ICS IFNg	9	PepMix SARS-CoV-2 (S-RBD) 70	Conv.	MF10	0.005
ICS IFNg	9	PepMix SARS-CoV-2 (S-RBD) 70	αCD40.RBD	MF14	0.0135
ICS IFNg	9	PepMix SARS-CoV-2 (S-RBD) 70	αCD40.RBD	MF15	0
ICS IFNg	9	PepMix SARS-CoV-2 (S-RBD) 70	αCD40.RBD	MF16	0.1162
ICS IFNg	9	PepMix SARS-CoV-2 (S-RBD) 70	Conv.	MF11	0.0059
ICS IFNg	9	PepMix SARS-CoV-2 (S-RBD) 70	αCD40.RBD	MF17	0.0168
ICS IFNg	9	PepMix SARS-CoV-2 (S-RBD) 70	Conv.	MF12	0.0075
ICS IFNg	9	PepMix SARS-CoV-2 (S-RBD) 70	αCD40.RBD	MF18	0.0095
ICS IFNg	9	PepMix SARS-CoV-2 (S-RBD) 70	Naive	MF1	0.0606
ICS IFNg	9	PepMix SARS-CoV-2 (S-RBD) 70	Naive	MF2	0.1424
ICS IFNg	9	PepMix SARS-CoV-2 (S-RBD) 70	Naive	MF3	0.0297
ICS IFNg	9	PepMix SARS-CoV-2 (S-RBD) 70	Naive	MF4	0.0084
ICS IFNg	9	PepMix SARS-CoV-2 (S-RBD) 70	Naive	MF5	0.0397
ICS IFNg	9	PepMix SARS-CoV-2 (S-RBD) 70	Naive	MF6	0.0659
ICS IFNg	20	NS	Conv.	MF7	0.0615
ICS IFNg	20	NS	Conv.	MF8	0.0301
ICS IFNg	20	NS	Conv.	MF9	0.0107
ICS IFNg	20	NS	αCD40.RBD	MF13	0.055
ICS IFNg	20	NS	Conv.	MF10	0.0502
ICS IFNg	20	NS	αCD40.RBD	MF14	0.0422
ICS IFNg	20	NS	αCD40.RBD	MF15	0
ICS IFNg	20	NS	αCD40.RBD	MF16	0.0065
ICS IFNg	20	NS	Conv.	MF11	0.1229
ICS IFNg	20	NS	αCD40.RBD	MF17	0.034
ICS IFNg	20	NS	Conv.	MF12	0.0169
ICS IFNg	20	NS	αCD40.RBD	MF18	0.0141
ICS IFNg	20	NS	Naive	MF1	0.06
ICS IFNg	20	NS	Naive	MF2	0.2072
ICS IFNg	20	NS	Naive	MF3	0.2323
ICS IFNg	20	NS	Naive	MF4	0.0061
ICS IFNg	20	NS	Naive	MF5	0.0171
ICS IFNg	20	NS	Naive	MF6	0.0296
ICS IFNg	20	PepMix SARS-CoV-2 (S-RBD) 70	Conv.	MF7	0.0557
ICS IFNg	20	PepMix SARS-CoV-2 (S-RBD) 70	Conv.	MF8	0.0432
ICS IFNg	20	PepMix SARS-CoV-2 (S-RBD) 70	Conv.	MF9	0.012
ICS IFNg	20	PepMix SARS-CoV-2 (S-RBD) 70	αCD40.RBD	MF13	0.0991
ICS IFNg	20	PepMix SARS-CoV-2 (S-RBD) 70	Conv.	MF10	0.1414
ICS IFNg	20	PepMix SARS-CoV-2 (S-RBD) 70	αCD40.RBD	MF14	0.0455
ICS IFNg	20	PepMix SARS-CoV-2 (S-RBD) 70	αCD40.RBD	MF15	0.0033
ICS IFNg	20	PepMix SARS-CoV-2 (S-RBD) 70	αCD40.RBD	MF16	0.0356
ICS IFNg	20	PepMix SARS-CoV-2 (S-RBD) 70	Conv.	MF11	0.0457
ICS IFNg	20	PepMix SARS-CoV-2 (S-RBD) 70	αCD40.RBD	MF17	0.0127
ICS IFNg	20	PepMix SARS-CoV-2 (S-RBD) 70	Conv.	MF12	0.0195
ICS IFNg	20	PepMix SARS-CoV-2 (S-RBD) 70	αCD40.RBD	MF18	0
ICS IFNg	20	PepMix SARS-CoV-2 (S-RBD) 70	Naive	MF1	0.0086
ICS IFNg	20	PepMix SARS-CoV-2 (S-RBD) 70	Naive	MF2	0.4275
ICS IFNg	20	PepMix SARS-CoV-2 (S-RBD) 70	Naive	MF3	0.0771
ICS IFNg	20	PepMix SARS-CoV-2 (S-RBD) 70	Naive	MF4	0.0056
ICS IFNg	20	PepMix SARS-CoV-2 (S-RBD) 70	Naive	MF5	0.0063
ICS IFNg	20	PepMix SARS-CoV-2 (S-RBD) 70	Naive	MF6	0.0211
ICS IFNg	-35	PepMix SARS-CoV-2 (N) 102	Conv.	MF7	0.008
ICS IFNg	-35	PepMix SARS-CoV-2 (N) 102	Conv.	MF8	0.013
ICS IFNg	-35	PepMix SARS-CoV-2 (N) 102	Conv.	MF9	0.014
ICS IFNg	-35	PepMix SARS-CoV-2 (N) 102	αCD40.RBD	MF13	0.021
ICS IFNg	-35	PepMix SARS-CoV-2 (N) 102	Conv.	MF10	0.011
ICS IFNg	-35	PepMix SARS-CoV-2 (N) 102	αCD40.RBD	MF14	0.016
ICS IFNg	-35	PepMix SARS-CoV-2 (N) 102	αCD40.RBD	MF15	0.004
ICS IFNg	-35	PepMix SARS-CoV-2 (N) 102	αCD40.RBD	MF16	0.003
ICS IFNg	-35	PepMix SARS-CoV-2 (N) 102	Conv.	MF11	0.011
ICS IFNg	-35	PepMix SARS-CoV-2 (N) 102	αCD40.RBD	MF17	0.014
ICS IFNg	-35	PepMix SARS-CoV-2 (N) 102	Conv.	MF12	0.006
ICS IFNg	-35	PepMix SARS-CoV-2 (N) 102	αCD40.RBD	MF18	0.003
ICS IFNg	-35	PepMix SARS-CoV-2 (N) 102	Naive	MF1	0.009
ICS IFNg	-35	PepMix SARS-CoV-2 (N) 102	Naive	MF2	0.021
ICS IFNg	-35	PepMix SARS-CoV-2 (N) 102	Naive	MF3	0.002
ICS IFNg	-35	PepMix SARS-CoV-2 (N) 102	Naive	MF4	0.002
ICS IFNg	-35	PepMix SARS-CoV-2 (N) 102	Naive	MF5	0.027
ICS IFNg	-35	PepMix SARS-CoV-2 (N) 102	Naive	MF6	0.016
ICS IFNg	-14	PepMix SARS-CoV-2 (N) 102	Conv.	MF7	ND
ICS IFNg	-14	PepMix SARS-CoV-2 (N) 102	Conv.	MF8	0.014
ICS IFNg	-14	PepMix SARS-CoV-2 (N) 102	Conv.	MF9	0.012
ICS IFNg	-14	PepMix SARS-CoV-2 (N) 102	αCD40.RBD	MF13	0.025
ICS IFNg	-14	PepMix SARS-CoV-2 (N) 102	Conv.	MF10	0.006
ICS IFNg	-14	PepMix SARS-CoV-2 (N) 102	αCD40.RBD	MF14	0.018
ICS IFNg	-14	PepMix SARS-CoV-2 (N) 102	αCD40.RBD	MF15	0.005
ICS IFNg	-14	PepMix SARS-CoV-2 (N) 102	αCD40.RBD	MF16	ND
ICS IFNg	-14	PepMix SARS-CoV-2 (N) 102	Conv.	MF11	0.013
ICS IFNg	-14	PepMix SARS-CoV-2 (N) 102	αCD40.RBD	MF17	0.019
ICS IFNg	-14	PepMix SARS-CoV-2 (N) 102	Conv.	MF12	0.012
ICS IFNg	-14	PepMix SARS-CoV-2 (N) 102	αCD40.RBD	MF18	0.048
ICS IFNg	-14	PepMix SARS-CoV-2 (N) 102	Naive	MF1	0.021
ICS IFNg	-14	PepMix SARS-CoV-2 (N) 102	Naive	MF2	0.048
ICS IFNg	-14	PepMix SARS-CoV-2 (N) 102	Naive	MF3	0.005
ICS IFNg	-14	PepMix SARS-CoV-2 (N) 102	Naive	MF4	ND
ICS IFNg	-14	PepMix SARS-CoV-2 (N) 102	Naive	MF5	0.126
ICS IFNg	-14	PepMix SARS-CoV-2 (N) 102	Naive	MF6	0.037
ICS IFNg	9	PepMix SARS-CoV-2 (N) 102	Conv.	MF7	0.065
ICS IFNg	9	PepMix SARS-CoV-2 (N) 102	Conv.	MF8	0.421
ICS IFNg	9	PepMix SARS-CoV-2 (N) 102	Conv.	MF9	0.071
ICS IFNg	9	PepMix SARS-CoV-2 (N) 102	αCD40.RBD	MF13	0.058
ICS IFNg	9	PepMix SARS-CoV-2 (N) 102	Conv.	MF10	0.255
ICS IFNg	9	PepMix SARS-CoV-2 (N) 102	αCD40.RBD	MF14	0.058
ICS IFNg	9	PepMix SARS-CoV-2 (N) 102	αCD40.RBD	MF15	0.018
ICS IFNg	9	PepMix SARS-CoV-2 (N) 102	αCD40.RBD	MF16	0.102
ICS IFNg	9	PepMix SARS-CoV-2 (N) 102	Conv.	MF11	0.045
ICS IFNg	9	PepMix SARS-CoV-2 (N) 102	αCD40.RBD	MF17	0.11
ICS IFNg	9	PepMix SARS-CoV-2 (N) 102	Conv.	MF12	0.092
ICS IFNg	9	PepMix SARS-CoV-2 (N) 102	αCD40.RBD	MF18	0.023
ICS IFNg	9	PepMix SARS-CoV-2 (N) 102	Naive	MF1	0.84
ICS IFNg	9	PepMix SARS-CoV-2 (N) 102	Naive	MF2	1.459
ICS IFNg	9	PepMix SARS-CoV-2 (N) 102	Naive	MF3	0.658
ICS IFNg	9	PepMix SARS-CoV-2 (N) 102	Naive	MF4	0.383
ICS IFNg	9	PepMix SARS-CoV-2 (N) 102	Naive	MF5	0.72
ICS IFNg	9	PepMix SARS-CoV-2 (N) 102	Naive	MF6	0.196
ICS IFNg	20	PepMix SARS-CoV-2 (N) 102	Conv.	MF7	0.136
ICS IFNg	20	PepMix SARS-CoV-2 (N) 102	Conv.	MF8	0.097
ICS IFNg	20	PepMix SARS-CoV-2 (N) 102	Conv.	MF9	0.04
ICS IFNg	20	PepMix SARS-CoV-2 (N) 102	αCD40.RBD	MF13	0.089
ICS IFNg	20	PepMix SARS-CoV-2 (N) 102	Conv.	MF10	0.247
ICS IFNg	20	PepMix SARS-CoV-2 (N) 102	αCD40.RBD	MF14	0.051
ICS IFNg	20	PepMix SARS-CoV-2 (N) 102	αCD40.RBD	MF15	0.008
ICS IFNg	20	PepMix SARS-CoV-2 (N) 102	αCD40.RBD	MF16	0.042
ICS IFNg	20	PepMix SARS-CoV-2 (N) 102	Conv.	MF11	0.133
ICS IFNg	20	PepMix SARS-CoV-2 (N) 102	αCD40.RBD	MF17	0.091
ICS IFNg	20	PepMix SARS-CoV-2 (N) 102	Conv.	MF12	0.052
ICS IFNg	20	PepMix SARS-CoV-2 (N) 102	αCD40.RBD	MF18	0.026
ICS IFNg	20	PepMix SARS-CoV-2 (N) 102	Naive	MF1	0.327
ICS IFNg	20	PepMix SARS-CoV-2 (N) 102	Naive	MF2	0.716
ICS IFNg	20	PepMix SARS-CoV-2 (N) 102	Naive	MF3	0.591
ICS IFNg	20	PepMix SARS-CoV-2 (N) 102	Naive	MF4	0.173
ICS IFNg	20	PepMix SARS-CoV-2 (N) 102	Naive	MF5	0.055
ICS IFNg	20	PepMix SARS-CoV-2 (N) 102	Naive	MF6	0.223
ICS TNFa	-35	NS	Conv.	MF7	0.0314
ICS TNFa	-35	NS	Conv.	MF8	0.0037
ICS TNFa	-35	NS	Conv.	MF9	0
ICS TNFa	-35	NS	αCD40.RBD	MF13	0.0157
ICS TNFa	-35	NS	Conv.	MF10	0.0041
ICS TNFa	-35	NS	αCD40.RBD	MF14	0.0014
ICS TNFa	-35	NS	αCD40.RBD	MF15	0
ICS TNFa	-35	NS	αCD40.RBD	MF16	0.0031
ICS TNFa	-35	NS	Conv.	MF11	0.0075
ICS TNFa	-35	NS	αCD40.RBD	MF17	0.0037
ICS TNFa	-35	NS	Conv.	MF12	0.0013
ICS TNFa	-35	NS	αCD40.RBD	MF18	0.0026
ICS TNFa	-35	NS	Naive	MF1	0.011
ICS TNFa	-35	NS	Naive	MF2	0.0188
ICS TNFa	-35	NS	Naive	MF3	0.0024
ICS TNFa	-35	NS	Naive	MF4	0.0107
ICS TNFa	-35	NS	Naive	MF5	0.0227
ICS TNFa	-35	NS	Naive	MF6	0.0059
ICS TNFa	-35	PepMix SARS-CoV-2 (S-RBD) 70	Conv.	MF7	0
ICS TNFa	-35	PepMix SARS-CoV-2 (S-RBD) 70	Conv.	MF8	0.0034
ICS TNFa	-35	PepMix SARS-CoV-2 (S-RBD) 70	Conv.	MF9	0
ICS TNFa	-35	PepMix SARS-CoV-2 (S-RBD) 70	αCD40.RBD	MF13	0.0019
ICS TNFa	-35	PepMix SARS-CoV-2 (S-RBD) 70	Conv.	MF10	0
ICS TNFa	-35	PepMix SARS-CoV-2 (S-RBD) 70	αCD40.RBD	MF14	0.0028
ICS TNFa	-35	PepMix SARS-CoV-2 (S-RBD) 70	αCD40.RBD	MF15	0
ICS TNFa	-35	PepMix SARS-CoV-2 (S-RBD) 70	αCD40.RBD	MF16	0
ICS TNFa	-35	PepMix SARS-CoV-2 (S-RBD) 70	Conv.	MF11	0
ICS TNFa	-35	PepMix SARS-CoV-2 (S-RBD) 70	αCD40.RBD	MF17	0.0013
ICS TNFa	-35	PepMix SARS-CoV-2 (S-RBD) 70	Conv.	MF12	0.0014
ICS TNFa	-35	PepMix SARS-CoV-2 (S-RBD) 70	αCD40.RBD	MF18	0
ICS TNFa	-35	PepMix SARS-CoV-2 (S-RBD) 70	Naive	MF1	0
ICS TNFa	-35	PepMix SARS-CoV-2 (S-RBD) 70	Naive	MF2	0
ICS TNFa	-35	PepMix SARS-CoV-2 (S-RBD) 70	Naive	MF3	0
ICS TNFa	-35	PepMix SARS-CoV-2 (S-RBD) 70	Naive	MF4	0
ICS TNFa	-35	PepMix SARS-CoV-2 (S-RBD) 70	Naive	MF5	0.0012
ICS TNFa	-35	PepMix SARS-CoV-2 (S-RBD) 70	Naive	MF6	0
ICS TNFa	-14	NS	Conv.	MF7	0.0345
ICS TNFa	-14	NS	Conv.	MF8	0
ICS TNFa	-14	NS	Conv.	MF9	0.002
ICS TNFa	-14	NS	αCD40.RBD	MF13	0.0103
ICS TNFa	-14	NS	Conv.	MF10	0.0036
ICS TNFa	-14	NS	αCD40.RBD	MF14	0.0061
ICS TNFa	-14	NS	αCD40.RBD	MF15	0
ICS TNFa	-14	NS	αCD40.RBD	MF16	0.0244
ICS TNFa	-14	NS	Conv.	MF11	0.0123
ICS TNFa	-14	NS	αCD40.RBD	MF17	0.0018
ICS TNFa	-14	NS	Conv.	MF12	0.0091
ICS TNFa	-14	NS	αCD40.RBD	MF18	0.0298
ICS TNFa	-14	NS	Naive	MF1	0.0202
ICS TNFa	-14	NS	Naive	MF2	0.0244
ICS TNFa	-14	NS	Naive	MF3	0.0081
ICS TNFa	-14	NS	Naive	MF4	ND
ICS TNFa	-14	NS	Naive	MF5	0.1022
ICS TNFa	-14	NS	Naive	MF6	0.0224
ICS TNFa	-14	PepMix SARS-CoV-2 (S-RBD) 70	Conv.	MF7	0.0175
ICS TNFa	-14	PepMix SARS-CoV-2 (S-RBD) 70	Conv.	MF8	0
ICS TNFa	-14	PepMix SARS-CoV-2 (S-RBD) 70	Conv.	MF9	0
ICS TNFa	-14	PepMix SARS-CoV-2 (S-RBD) 70	αCD40.RBD	MF13	0.0035
ICS TNFa	-14	PepMix SARS-CoV-2 (S-RBD) 70	Conv.	MF10	0
ICS TNFa	-14	PepMix SARS-CoV-2 (S-RBD) 70	αCD40.RBD	MF14	0.0135
ICS TNFa	-14	PepMix SARS-CoV-2 (S-RBD) 70	αCD40.RBD	MF15	0
ICS TNFa	-14	PepMix SARS-CoV-2 (S-RBD) 70	αCD40.RBD	MF16	0.0035
ICS TNFa	-14	PepMix SARS-CoV-2 (S-RBD) 70	Conv.	MF11	0.0019
ICS TNFa	-14	PepMix SARS-CoV-2 (S-RBD) 70	αCD40.RBD	MF17	0.002
ICS TNFa	-14	PepMix SARS-CoV-2 (S-RBD) 70	Conv.	MF12	0.0031
ICS TNFa	-14	PepMix SARS-CoV-2 (S-RBD) 70	αCD40.RBD	MF18	0
ICS TNFa	-14	PepMix SARS-CoV-2 (S-RBD) 70	Naive	MF1	0.0057
ICS TNFa	-14	PepMix SARS-CoV-2 (S-RBD) 70	Naive	MF2	0.0058
ICS TNFa	-14	PepMix SARS-CoV-2 (S-RBD) 70	Naive	MF3	0
ICS TNFa	-14	PepMix SARS-CoV-2 (S-RBD) 70	Naive	MF4	ND
ICS TNFa	-14	PepMix SARS-CoV-2 (S-RBD) 70	Naive	MF5	0.0081
ICS TNFa	-14	PepMix SARS-CoV-2 (S-RBD) 70	Naive	MF6	0
ICS TNFa	9	NS	Conv.	MF7	0.043
ICS TNFa	9	NS	Conv.	MF8	0.0101
ICS TNFa	9	NS	Conv.	MF9	0.0039
ICS TNFa	9	NS	αCD40.RBD	MF13	0.0252
ICS TNFa	9	NS	Conv.	MF10	0.0065
ICS TNFa	9	NS	αCD40.RBD	MF14	0.0278
ICS TNFa	9	NS	αCD40.RBD	MF15	0.0035
ICS TNFa	9	NS	αCD40.RBD	MF16	0.0161
ICS TNFa	9	NS	Conv.	MF11	0.0064
ICS TNFa	9	NS	αCD40.RBD	MF17	0.0098
ICS TNFa	9	NS	Conv.	MF12	0.0072
ICS TNFa	9	NS	αCD40.RBD	MF18	0
ICS TNFa	9	NS	Naive	MF1	0.0739
ICS TNFa	9	NS	Naive	MF2	0.0453
ICS TNFa	9	NS	Naive	MF3	0.048
ICS TNFa	9	NS	Naive	MF4	0.01
ICS TNFa	9	NS	Naive	MF5	0.0428
ICS TNFa	9	NS	Naive	MF6	0.0195
ICS TNFa	9	PepMix SARS-CoV-2 (S-RBD) 70	Conv.	MF7	0.0129
ICS TNFa	9	PepMix SARS-CoV-2 (S-RBD) 70	Conv.	MF8	0.0156
ICS TNFa	9	PepMix SARS-CoV-2 (S-RBD) 70	Conv.	MF9	0
ICS TNFa	9	PepMix SARS-CoV-2 (S-RBD) 70	αCD40.RBD	MF13	0.01
ICS TNFa	9	PepMix SARS-CoV-2 (S-RBD) 70	Conv.	MF10	0
ICS TNFa	9	PepMix SARS-CoV-2 (S-RBD) 70	αCD40.RBD	MF14	0.0054
ICS TNFa	9	PepMix SARS-CoV-2 (S-RBD) 70	αCD40.RBD	MF15	0
ICS TNFa	9	PepMix SARS-CoV-2 (S-RBD) 70	αCD40.RBD	MF16	0.0145
ICS TNFa	9	PepMix SARS-CoV-2 (S-RBD) 70	Conv.	MF11	0.0023
ICS TNFa	9	PepMix SARS-CoV-2 (S-RBD) 70	αCD40.RBD	MF17	0.0084
ICS TNFa	9	PepMix SARS-CoV-2 (S-RBD) 70	Conv.	MF12	0.0037
ICS TNFa	9	PepMix SARS-CoV-2 (S-RBD) 70	αCD40.RBD	MF18	0
ICS TNFa	9	PepMix SARS-CoV-2 (S-RBD) 70	Naive	MF1	0.0078
ICS TNFa	9	PepMix SARS-CoV-2 (S-RBD) 70	Naive	MF2	0.0178
ICS TNFa	9	PepMix SARS-CoV-2 (S-RBD) 70	Naive	MF3	0.0027
ICS TNFa	9	PepMix SARS-CoV-2 (S-RBD) 70	Naive	MF4	0.0068
ICS TNFa	9	PepMix SARS-CoV-2 (S-RBD) 70	Naive	MF5	0.0063
ICS TNFa	9	PepMix SARS-CoV-2 (S-RBD) 70	Naive	MF6	0.0018
ICS TNFa	20	NS	Conv.	MF7	0.0492
ICS TNFa	20	NS	Conv.	MF8	0
ICS TNFa	20	NS	Conv.	MF9	0.0046
ICS TNFa	20	NS	αCD40.RBD	MF13	0.0093
ICS TNFa	20	NS	Conv.	MF10	0.0031
ICS TNFa	20	NS	αCD40.RBD	MF14	0.0106
ICS TNFa	20	NS	αCD40.RBD	MF15	0.0027
ICS TNFa	20	NS	αCD40.RBD	MF16	0.0033
ICS TNFa	20	NS	Conv.	MF11	0.024
ICS TNFa	20	NS	αCD40.RBD	MF17	0.012
ICS TNFa	20	NS	Conv.	MF12	0.0135
ICS TNFa	20	NS	αCD40.RBD	MF18	0.01
ICS TNFa	20	NS	Naive	MF1	0.0384
ICS TNFa	20	NS	Naive	MF2	0.0746
ICS TNFa	20	NS	Naive	MF3	0.0339
ICS TNFa	20	NS	Naive	MF4	0.0106
ICS TNFa	20	NS	Naive	MF5	0.0133
ICS TNFa	20	NS	Naive	MF6	0.0169
ICS TNFa	20	PepMix SARS-CoV-2 (S-RBD) 70	Conv.	MF7	0.0209
ICS TNFa	20	PepMix SARS-CoV-2 (S-RBD) 70	Conv.	MF8	0
ICS TNFa	20	PepMix SARS-CoV-2 (S-RBD) 70	Conv.	MF9	0
ICS TNFa	20	PepMix SARS-CoV-2 (S-RBD) 70	αCD40.RBD	MF13	0.003
ICS TNFa	20	PepMix SARS-CoV-2 (S-RBD) 70	Conv.	MF10	0.0026
ICS TNFa	20	PepMix SARS-CoV-2 (S-RBD) 70	αCD40.RBD	MF14	0.0051
ICS TNFa	20	PepMix SARS-CoV-2 (S-RBD) 70	αCD40.RBD	MF15	0
ICS TNFa	20	PepMix SARS-CoV-2 (S-RBD) 70	αCD40.RBD	MF16	0
ICS TNFa	20	PepMix SARS-CoV-2 (S-RBD) 70	Conv.	MF11	0
ICS TNFa	20	PepMix SARS-CoV-2 (S-RBD) 70	αCD40.RBD	MF17	0
ICS TNFa	20	PepMix SARS-CoV-2 (S-RBD) 70	Conv.	MF12	0.0043
ICS TNFa	20	PepMix SARS-CoV-2 (S-RBD) 70	αCD40.RBD	MF18	0
ICS TNFa	20	PepMix SARS-CoV-2 (S-RBD) 70	Naive	MF1	0.0058
ICS TNFa	20	PepMix SARS-CoV-2 (S-RBD) 70	Naive	MF2	0.0199
ICS TNFa	20	PepMix SARS-CoV-2 (S-RBD) 70	Naive	MF3	0.0051
ICS TNFa	20	PepMix SARS-CoV-2 (S-RBD) 70	Naive	MF4	0.0093
ICS TNFa	20	PepMix SARS-CoV-2 (S-RBD) 70	Naive	MF5	0.0042
ICS TNFa	20	PepMix SARS-CoV-2 (S-RBD) 70	Naive	MF6	0
ICS TNFa	-35	PepMix SARS-CoV-2 (N) 102	Conv.	MF7	0.0079
ICS TNFa	-35	PepMix SARS-CoV-2 (N) 102	Conv.	MF8	0.0066
ICS TNFa	-35	PepMix SARS-CoV-2 (N) 102	Conv.	MF9	0.0036
ICS TNFa	-35	PepMix SARS-CoV-2 (N) 102	αCD40.RBD	MF13	0.0106
ICS TNFa	-35	PepMix SARS-CoV-2 (N) 102	Conv.	MF10	0
ICS TNFa	-35	PepMix SARS-CoV-2 (N) 102	αCD40.RBD	MF14	0.0081
ICS TNFa	-35	PepMix SARS-CoV-2 (N) 102	αCD40.RBD	MF15	0.0012
ICS TNFa	-35	PepMix SARS-CoV-2 (N) 102	αCD40.RBD	MF16	0.0016
ICS TNFa	-35	PepMix SARS-CoV-2 (N) 102	Conv.	MF11	0.0018
ICS TNFa	-35	PepMix SARS-CoV-2 (N) 102	αCD40.RBD	MF17	0
ICS TNFa	-35	PepMix SARS-CoV-2 (N) 102	Conv.	MF12	0.0014
ICS TNFa	-35	PepMix SARS-CoV-2 (N) 102	αCD40.RBD	MF18	0.006
ICS TNFa	-35	PepMix SARS-CoV-2 (N) 102	Naive	MF1	0.0073
ICS TNFa	-35	PepMix SARS-CoV-2 (N) 102	Naive	MF2	0.0107
ICS TNFa	-35	PepMix SARS-CoV-2 (N) 102	Naive	MF3	0
ICS TNFa	-35	PepMix SARS-CoV-2 (N) 102	Naive	MF4	0.0052
ICS TNFa	-35	PepMix SARS-CoV-2 (N) 102	Naive	MF5	0.0183
ICS TNFa	-35	PepMix SARS-CoV-2 (N) 102	Naive	MF6	0
ICS TNFa	-14	PepMix SARS-CoV-2 (N) 102	Conv.	MF7	ND
ICS TNFa	-14	PepMix SARS-CoV-2 (N) 102	Conv.	MF8	0.0036
ICS TNFa	-14	PepMix SARS-CoV-2 (N) 102	Conv.	MF9	0
ICS TNFa	-14	PepMix SARS-CoV-2 (N) 102	αCD40.RBD	MF13	0.01
ICS TNFa	-14	PepMix SARS-CoV-2 (N) 102	Conv.	MF10	0
ICS TNFa	-14	PepMix SARS-CoV-2 (N) 102	αCD40.RBD	MF14	0.0092
ICS TNFa	-14	PepMix SARS-CoV-2 (N) 102	αCD40.RBD	MF15	0.0026
ICS TNFa	-14	PepMix SARS-CoV-2 (N) 102	αCD40.RBD	MF16	ND
ICS TNFa	-14	PepMix SARS-CoV-2 (N) 102	Conv.	MF11	0.0034
ICS TNFa	-14	PepMix SARS-CoV-2 (N) 102	αCD40.RBD	MF17	0.0053
ICS TNFa	-14	PepMix SARS-CoV-2 (N) 102	Conv.	MF12	0.004
ICS TNFa	-14	PepMix SARS-CoV-2 (N) 102	αCD40.RBD	MF18	0.0206
ICS TNFa	-14	PepMix SARS-CoV-2 (N) 102	Naive	MF1	0.0142
ICS TNFa	-14	PepMix SARS-CoV-2 (N) 102	Naive	MF2	0.006
ICS TNFa	-14	PepMix SARS-CoV-2 (N) 102	Naive	MF3	0.005
ICS TNFa	-14	PepMix SARS-CoV-2 (N) 102	Naive	MF4	ND
ICS TNFa	-14	PepMix SARS-CoV-2 (N) 102	Naive	MF5	0.0398
ICS TNFa	-14	PepMix SARS-CoV-2 (N) 102	Naive	MF6	0.0255
ICS TNFa	9	PepMix SARS-CoV-2 (N) 102	Conv.	MF7	0.0542
ICS TNFa	9	PepMix SARS-CoV-2 (N) 102	Conv.	MF8	0.0572
ICS TNFa	9	PepMix SARS-CoV-2 (N) 102	Conv.	MF9	0.0038
ICS TNFa	9	PepMix SARS-CoV-2 (N) 102	αCD40.RBD	MF13	0.02
ICS TNFa	9	PepMix SARS-CoV-2 (N) 102	Conv.	MF10	0.053
ICS TNFa	9	PepMix SARS-CoV-2 (N) 102	αCD40.RBD	MF14	0.0238
ICS TNFa	9	PepMix SARS-CoV-2 (N) 102	αCD40.RBD	MF15	0.0063
ICS TNFa	9	PepMix SARS-CoV-2 (N) 102	αCD40.RBD	MF16	0.0185
ICS TNFa	9	PepMix SARS-CoV-2 (N) 102	Conv.	MF11	0.0041
ICS TNFa	9	PepMix SARS-CoV-2 (N) 102	αCD40.RBD	MF17	0.0118
ICS TNFa	9	PepMix SARS-CoV-2 (N) 102	Conv.	MF12	0.0195
ICS TNFa	9	PepMix SARS-CoV-2 (N) 102	αCD40.RBD	MF18	0.0076
ICS TNFa	9	PepMix SARS-CoV-2 (N) 102	Naive	MF1	0.0974
ICS TNFa	9	PepMix SARS-CoV-2 (N) 102	Naive	MF2	0.0772
ICS TNFa	9	PepMix SARS-CoV-2 (N) 102	Naive	MF3	0.0621
ICS TNFa	9	PepMix SARS-CoV-2 (N) 102	Naive	MF4	0.0353
ICS TNFa	9	PepMix SARS-CoV-2 (N) 102	Naive	MF5	0.0501
ICS TNFa	9	PepMix SARS-CoV-2 (N) 102	Naive	MF6	0.0079
ICS TNFa	20	PepMix SARS-CoV-2 (N) 102	Conv.	MF7	0.0124
ICS TNFa	20	PepMix SARS-CoV-2 (N) 102	Conv.	MF8	0.029
ICS TNFa	20	PepMix SARS-CoV-2 (N) 102	Conv.	MF9	0.0084
ICS TNFa	20	PepMix SARS-CoV-2 (N) 102	αCD40.RBD	MF13	0.0115
ICS TNFa	20	PepMix SARS-CoV-2 (N) 102	Conv.	MF10	0.0727
ICS TNFa	20	PepMix SARS-CoV-2 (N) 102	αCD40.RBD	MF14	0.0048
ICS TNFa	20	PepMix SARS-CoV-2 (N) 102	αCD40.RBD	MF15	0.0017
ICS TNFa	20	PepMix SARS-CoV-2 (N) 102	αCD40.RBD	MF16	0.013
ICS TNFa	20	PepMix SARS-CoV-2 (N) 102	Conv.	MF11	0.0082
ICS TNFa	20	PepMix SARS-CoV-2 (N) 102	αCD40.RBD	MF17	0.0166
ICS TNFa	20	PepMix SARS-CoV-2 (N) 102	Conv.	MF12	0.0121
ICS TNFa	20	PepMix SARS-CoV-2 (N) 102	αCD40.RBD	MF18	0.0041
ICS TNFa	20	PepMix SARS-CoV-2 (N) 102	Naive	MF1	0.0609
ICS TNFa	20	PepMix SARS-CoV-2 (N) 102	Naive	MF2	0.0471
ICS TNFa	20	PepMix SARS-CoV-2 (N) 102	Naive	MF3	0.1163
ICS TNFa	20	PepMix SARS-CoV-2 (N) 102	Naive	MF4	0.0292
ICS TNFa	20	PepMix SARS-CoV-2 (N) 102	Naive	MF5	0.0204
ICS TNFa	20	PepMix SARS-CoV-2 (N) 102	Naive	MF6	0.0133
ICS IL17	-35	NS	Conv.	MF7	0
ICS IL17	-35	NS	Conv.	MF8	0
ICS IL17	-35	NS	Conv.	MF9	0.00584
ICS IL17	-35	NS	αCD40.RBD	MF13	0.00196
ICS IL17	-35	NS	Conv.	MF10	0.0041
ICS IL17	-35	NS	αCD40.RBD	MF14	0.00143
ICS IL17	-35	NS	αCD40.RBD	MF15	0.00718
ICS IL17	-35	NS	αCD40.RBD	MF16	0.0062
ICS IL17	-35	NS	Conv.	MF11	0.00931
ICS IL17	-35	NS	αCD40.RBD	MF17	0.00735
ICS IL17	-35	NS	Conv.	MF12	0.01064
ICS IL17	-35	NS	αCD40.RBD	MF18	0.00263
ICS IL17	-35	NS	Naive	MF1	0.00156
ICS IL17	-35	NS	Naive	MF2	0.01507
ICS IL17	-35	NS	Naive	MF3	0.0024
ICS IL17	-35	NS	Naive	MF4	0
ICS IL17	-35	NS	Naive	MF5	0.00717
ICS IL17	-35	NS	Naive	MF6	0.00985
ICS IL17	-35	PepMix SARS-CoV-2 (S-RBD) 70	Conv.	MF7	0.01856
ICS IL17	-35	PepMix SARS-CoV-2 (S-RBD) 70	Conv.	MF8	0.00671
ICS IL17	-35	PepMix SARS-CoV-2 (S-RBD) 70	Conv.	MF9	0.0018
ICS IL17	-35	PepMix SARS-CoV-2 (S-RBD) 70	αCD40.RBD	MF13	0
ICS IL17	-35	PepMix SARS-CoV-2 (S-RBD) 70	Conv.	MF10	0.00348
ICS IL17	-35	PepMix SARS-CoV-2 (S-RBD) 70	αCD40.RBD	MF14	0.00281
ICS IL17	-35	PepMix SARS-CoV-2 (S-RBD) 70	αCD40.RBD	MF15	0.00238
ICS IL17	-35	PepMix SARS-CoV-2 (S-RBD) 70	αCD40.RBD	MF16	0.00623
ICS IL17	-35	PepMix SARS-CoV-2 (S-RBD) 70	Conv.	MF11	0.00599
ICS IL17	-35	PepMix SARS-CoV-2 (S-RBD) 70	αCD40.RBD	MF17	0.00638
ICS IL17	-35	PepMix SARS-CoV-2 (S-RBD) 70	Conv.	MF12	0.00277
ICS IL17	-35	PepMix SARS-CoV-2 (S-RBD) 70	αCD40.RBD	MF18	0.00296
ICS IL17	-35	PepMix SARS-CoV-2 (S-RBD) 70	Naive	MF1	0
ICS IL17	-35	PepMix SARS-CoV-2 (S-RBD) 70	Naive	MF2	0.00719
ICS IL17	-35	PepMix SARS-CoV-2 (S-RBD) 70	Naive	MF3	0.00441
ICS IL17	-35	PepMix SARS-CoV-2 (S-RBD) 70	Naive	MF4	0
ICS IL17	-35	PepMix SARS-CoV-2 (S-RBD) 70	Naive	MF5	0.00739
ICS IL17	-35	PepMix SARS-CoV-2 (S-RBD) 70	Naive	MF6	0.01065
ICS IL17	-14	NS	Conv.	MF7	0.00345
ICS IL17	-14	NS	Conv.	MF8	0.00734
ICS IL17	-14	NS	Conv.	MF9	0.00585
ICS IL17	-14	NS	αCD40.RBD	MF13	0.00229
ICS IL17	-14	NS	Conv.	MF10	0
ICS IL17	-14	NS	αCD40.RBD	MF14	0.00817
ICS IL17	-14	NS	αCD40.RBD	MF15	0.00189
ICS IL17	-14	NS	αCD40.RBD	MF16	0.00978
ICS IL17	-14	NS	Conv.	MF11	0.00613
ICS IL17	-14	NS	αCD40.RBD	MF17	0.00352
ICS IL17	-14	NS	Conv.	MF12	0.00682
ICS IL17	-14	NS	αCD40.RBD	MF18	0
ICS IL17	-14	NS	Naive	MF1	0.00156
ICS IL17	-14	NS	Naive	MF2	0
ICS IL17	-14	NS	Naive	MF3	0
ICS IL17	-14	NS	Naive	MF4	ND
ICS IL17	-14	NS	Naive	MF5	0.00357
ICS IL17	-14	NS	Naive	MF6	0.00746
ICS IL17	-14	PepMix SARS-CoV-2 (S-RBD) 70	Conv.	MF7	0
ICS IL17	-14	PepMix SARS-CoV-2 (S-RBD) 70	Conv.	MF8	0
ICS IL17	-14	PepMix SARS-CoV-2 (S-RBD) 70	Conv.	MF9	0
ICS IL17	-14	PepMix SARS-CoV-2 (S-RBD) 70	αCD40.RBD	MF13	0.00231
ICS IL17	-14	PepMix SARS-CoV-2 (S-RBD) 70	Conv.	MF10	0.00568
ICS IL17	-14	PepMix SARS-CoV-2 (S-RBD) 70	αCD40.RBD	MF14	0.01079
ICS IL17	-14	PepMix SARS-CoV-2 (S-RBD) 70	αCD40.RBD	MF15	0.00252
ICS IL17	-14	PepMix SARS-CoV-2 (S-RBD) 70	αCD40.RBD	MF16	0.00349
ICS IL17	-14	PepMix SARS-CoV-2 (S-RBD) 70	Conv.	MF11	0
ICS IL17	-14	PepMix SARS-CoV-2 (S-RBD) 70	αCD40.RBD	MF17	0.00406
ICS IL17	-14	PepMix SARS-CoV-2 (S-RBD) 70	Conv.	MF12	0.00615
ICS IL17	-14	PepMix SARS-CoV-2 (S-RBD) 70	αCD40.RBD	MF18	0.01017
ICS IL17	-14	PepMix SARS-CoV-2 (S-RBD) 70	Naive	MF1	0.00569
ICS IL17	-14	PepMix SARS-CoV-2 (S-RBD) 70	Naive	MF2	0
ICS IL17	-14	PepMix SARS-CoV-2 (S-RBD) 70	Naive	MF3	0.00533
ICS IL17	-14	PepMix SARS-CoV-2 (S-RBD) 70	Naive	MF4	ND
ICS IL17	-14	PepMix SARS-CoV-2 (S-RBD) 70	Naive	MF5	0.00116
ICS IL17	-14	PepMix SARS-CoV-2 (S-RBD) 70	Naive	MF6	0.00663
ICS IL17	9	NS	Conv.	MF7	0.01076
ICS IL17	9	NS	Conv.	MF8	0.00503
ICS IL17	9	NS	Conv.	MF9	0.00771
ICS IL17	9	NS	αCD40.RBD	MF13	0.0054
ICS IL17	9	NS	Conv.	MF10	0.00971
ICS IL17	9	NS	αCD40.RBD	MF14	0.00834
ICS IL17	9	NS	αCD40.RBD	MF15	0.00575
ICS IL17	9	NS	αCD40.RBD	MF16	0
ICS IL17	9	NS	Conv.	MF11	0.00639
ICS IL17	9	NS	αCD40.RBD	MF17	0.01571
ICS IL17	9	NS	Conv.	MF12	0
ICS IL17	9	NS	αCD40.RBD	MF18	0.00803
ICS IL17	9	NS	Naive	MF1	0.0041
ICS IL17	9	NS	Naive	MF2	0.03016
ICS IL17	9	NS	Naive	MF3	0.01144
ICS IL17	9	NS	Naive	MF4	0.00573
ICS IL17	9	NS	Naive	MF5	0.01632
ICS IL17	9	NS	Naive	MF6	0.00531
ICS IL17	9	PepMix SARS-CoV-2 (S-RBD) 70	Conv.	MF7	0
ICS IL17	9	PepMix SARS-CoV-2 (S-RBD) 70	Conv.	MF8	0.01563
ICS IL17	9	PepMix SARS-CoV-2 (S-RBD) 70	Conv.	MF9	0.00219
ICS IL17	9	PepMix SARS-CoV-2 (S-RBD) 70	αCD40.RBD	MF13	0.002
ICS IL17	9	PepMix SARS-CoV-2 (S-RBD) 70	Conv.	MF10	0.01005
ICS IL17	9	PepMix SARS-CoV-2 (S-RBD) 70	αCD40.RBD	MF14	0.00808
ICS IL17	9	PepMix SARS-CoV-2 (S-RBD) 70	αCD40.RBD	MF15	0
ICS IL17	9	PepMix SARS-CoV-2 (S-RBD) 70	αCD40.RBD	MF16	0.02904
ICS IL17	9	PepMix SARS-CoV-2 (S-RBD) 70	Conv.	MF11	0.00704
ICS IL17	9	PepMix SARS-CoV-2 (S-RBD) 70	αCD40.RBD	MF17	0.0063
ICS IL17	9	PepMix SARS-CoV-2 (S-RBD) 70	Conv.	MF12	0.00934
ICS IL17	9	PepMix SARS-CoV-2 (S-RBD) 70	αCD40.RBD	MF18	0
ICS IL17	9	PepMix SARS-CoV-2 (S-RBD) 70	Naive	MF1	0.00976
ICS IL17	9	PepMix SARS-CoV-2 (S-RBD) 70	Naive	MF2	0.0178
ICS IL17	9	PepMix SARS-CoV-2 (S-RBD) 70	Naive	MF3	0.0081
ICS IL17	9	PepMix SARS-CoV-2 (S-RBD) 70	Naive	MF4	0.00844
ICS IL17	9	PepMix SARS-CoV-2 (S-RBD) 70	Naive	MF5	0.00418
ICS IL17	9	PepMix SARS-CoV-2 (S-RBD) 70	Naive	MF6	0.00915
ICS IL17	20	NS	Conv.	MF7	0.01229
ICS IL17	20	NS	Conv.	MF8	0.0129
ICS IL17	20	NS	Conv.	MF9	0.00153
ICS IL17	20	NS	αCD40.RBD	MF13	0.00559
ICS IL17	20	NS	Conv.	MF10	0.00628
ICS IL17	20	NS	αCD40.RBD	MF14	0.00792
ICS IL17	20	NS	αCD40.RBD	MF15	0.00272
ICS IL17	20	NS	αCD40.RBD	MF16	0.01962
ICS IL17	20	NS	Conv.	MF11	0.02119
ICS IL17	20	NS	αCD40.RBD	MF17	0.01201
ICS IL17	20	NS	Conv.	MF12	0.00676
ICS IL17	20	NS	αCD40.RBD	MF18	0.00603
ICS IL17	20	NS	Naive	MF1	0.0072
ICS IL17	20	NS	Naive	MF2	0.03315
ICS IL17	20	NS	Naive	MF3	0.01936
ICS IL17	20	NS	Naive	MF4	0.00152
ICS IL17	20	NS	Naive	MF5	0
ICS IL17	20	NS	Naive	MF6	0.01267
ICS IL17	20	PepMix SARS-CoV-2 (S-RBD) 70	Conv.	MF7	0.01393
ICS IL17	20	PepMix SARS-CoV-2 (S-RBD) 70	Conv.	MF8	0
ICS IL17	20	PepMix SARS-CoV-2 (S-RBD) 70	Conv.	MF9	0.00342
ICS IL17	20	PepMix SARS-CoV-2 (S-RBD) 70	αCD40.RBD	MF13	0.0101
ICS IL17	20	PepMix SARS-CoV-2 (S-RBD) 70	Conv.	MF10	0.00771
ICS IL17	20	PepMix SARS-CoV-2 (S-RBD) 70	αCD40.RBD	MF14	0.01518
ICS IL17	20	PepMix SARS-CoV-2 (S-RBD) 70	αCD40.RBD	MF15	0.00497
ICS IL17	20	PepMix SARS-CoV-2 (S-RBD) 70	αCD40.RBD	MF16	0.00356
ICS IL17	20	PepMix SARS-CoV-2 (S-RBD) 70	Conv.	MF11	0.00732
ICS IL17	20	PepMix SARS-CoV-2 (S-RBD) 70	αCD40.RBD	MF17	0.00425
ICS IL17	20	PepMix SARS-CoV-2 (S-RBD) 70	Conv.	MF12	0.00649
ICS IL17	20	PepMix SARS-CoV-2 (S-RBD) 70	αCD40.RBD	MF18	0.00464
ICS IL17	20	PepMix SARS-CoV-2 (S-RBD) 70	Naive	MF1	0.00288
ICS IL17	20	PepMix SARS-CoV-2 (S-RBD) 70	Naive	MF2	0.03976
ICS IL17	20	PepMix SARS-CoV-2 (S-RBD) 70	Naive	MF3	0.01028
ICS IL17	20	PepMix SARS-CoV-2 (S-RBD) 70	Naive	MF4	0.01108
ICS IL17	20	PepMix SARS-CoV-2 (S-RBD) 70	Naive	MF5	0.00422
ICS IL17	20	PepMix SARS-CoV-2 (S-RBD) 70	Naive	MF6	0.01509
ICS IL17	-35	PepMix SARS-CoV-2 (N) 102	Conv.	MF7	0
ICS IL17	-35	PepMix SARS-CoV-2 (N) 102	Conv.	MF8	0.00331
ICS IL17	-35	PepMix SARS-CoV-2 (N) 102	Conv.	MF9	0.00356
ICS IL17	-35	PepMix SARS-CoV-2 (N) 102	αCD40.RBD	MF13	0.00707
ICS IL17	-35	PepMix SARS-CoV-2 (N) 102	Conv.	MF10	0.00175
ICS IL17	-35	PepMix SARS-CoV-2 (N) 102	αCD40.RBD	MF14	0
ICS IL17	-35	PepMix SARS-CoV-2 (N) 102	αCD40.RBD	MF15	0.00117
ICS IL17	-35	PepMix SARS-CoV-2 (N) 102	αCD40.RBD	MF16	0.00623
ICS IL17	-35	PepMix SARS-CoV-2 (N) 102	Conv.	MF11	0.01079
ICS IL17	-35	PepMix SARS-CoV-2 (N) 102	αCD40.RBD	MF17	0.00811
ICS IL17	-35	PepMix SARS-CoV-2 (N) 102	Conv.	MF12	0.00552
ICS IL17	-35	PepMix SARS-CoV-2 (N) 102	αCD40.RBD	MF18	0.00604
ICS IL17	-35	PepMix SARS-CoV-2 (N) 102	Naive	MF1	0.00437
ICS IL17	-35	PepMix SARS-CoV-2 (N) 102	Naive	MF2	0.00716
ICS IL17	-35	PepMix SARS-CoV-2 (N) 102	Naive	MF3	0.0107
ICS IL17	-35	PepMix SARS-CoV-2 (N) 102	Naive	MF4	0.00695
ICS IL17	-35	PepMix SARS-CoV-2 (N) 102	Naive	MF5	0.00655
ICS IL17	-35	PepMix SARS-CoV-2 (N) 102	Naive	MF6	0.00678
ICS IL17	-14	PepMix SARS-CoV-2 (N) 102	Conv.	MF7	ND
ICS IL17	-14	PepMix SARS-CoV-2 (N) 102	Conv.	MF8	0.00356
ICS IL17	-14	PepMix SARS-CoV-2 (N) 102	Conv.	MF9	0
ICS IL17	-14	PepMix SARS-CoV-2 (N) 102	αCD40.RBD	MF13	0.00499
ICS IL17	-14	PepMix SARS-CoV-2 (N) 102	Conv.	MF10	0.00188
ICS IL17	-14	PepMix SARS-CoV-2 (N) 102	αCD40.RBD	MF14	0.0069
ICS IL17	-14	PepMix SARS-CoV-2 (N) 102	αCD40.RBD	MF15	0.00255
ICS IL17	-14	PepMix SARS-CoV-2 (N) 102	αCD40.RBD	MF16	ND
ICS IL17	-14	PepMix SARS-CoV-2 (N) 102	Conv.	MF11	0.00841
ICS IL17	-14	PepMix SARS-CoV-2 (N) 102	αCD40.RBD	MF17	0.00352
ICS IL17	-14	PepMix SARS-CoV-2 (N) 102	Conv.	MF12	0.00133
ICS IL17	-14	PepMix SARS-CoV-2 (N) 102	αCD40.RBD	MF18	0.00343
ICS IL17	-14	PepMix SARS-CoV-2 (N) 102	Naive	MF1	0.00177
ICS IL17	-14	PepMix SARS-CoV-2 (N) 102	Naive	MF2	0
ICS IL17	-14	PepMix SARS-CoV-2 (N) 102	Naive	MF3	0.00996
ICS IL17	-14	PepMix SARS-CoV-2 (N) 102	Naive	MF4	ND
ICS IL17	-14	PepMix SARS-CoV-2 (N) 102	Naive	MF5	0.0043
ICS IL17	-14	PepMix SARS-CoV-2 (N) 102	Naive	MF6	0.00464
ICS IL17	9	PepMix SARS-CoV-2 (N) 102	Conv.	MF7	0.02168
ICS IL17	9	PepMix SARS-CoV-2 (N) 102	Conv.	MF8	0.0156
ICS IL17	9	PepMix SARS-CoV-2 (N) 102	Conv.	MF9	0.00573
ICS IL17	9	PepMix SARS-CoV-2 (N) 102	αCD40.RBD	MF13	0.00182
ICS IL17	9	PepMix SARS-CoV-2 (N) 102	Conv.	MF10	0.01325
ICS IL17	9	PepMix SARS-CoV-2 (N) 102	αCD40.RBD	MF14	0.00528
ICS IL17	9	PepMix SARS-CoV-2 (N) 102	αCD40.RBD	MF15	0.00126
ICS IL17	9	PepMix SARS-CoV-2 (N) 102	αCD40.RBD	MF16	0.01389
ICS IL17	9	PepMix SARS-CoV-2 (N) 102	Conv.	MF11	0.0027
ICS IL17	9	PepMix SARS-CoV-2 (N) 102	αCD40.RBD	MF17	0.01568
ICS IL17	9	PepMix SARS-CoV-2 (N) 102	Conv.	MF12	0.00709
ICS IL17	9	PepMix SARS-CoV-2 (N) 102	αCD40.RBD	MF18	0
ICS IL17	9	PepMix SARS-CoV-2 (N) 102	Naive	MF1	0.03117
ICS IL17	9	PepMix SARS-CoV-2 (N) 102	Naive	MF2	0.06866
ICS IL17	9	PepMix SARS-CoV-2 (N) 102	Naive	MF3	0.03724
ICS IL17	9	PepMix SARS-CoV-2 (N) 102	Naive	MF4	0.00882
ICS IL17	9	PepMix SARS-CoV-2 (N) 102	Naive	MF5	0.02921
ICS IL17	9	PepMix SARS-CoV-2 (N) 102	Naive	MF6	0.00474
ICS IL17	20	PepMix SARS-CoV-2 (N) 102	Conv.	MF7	0.00618
ICS IL17	20	PepMix SARS-CoV-2 (N) 102	Conv.	MF8	0.00484
ICS IL17	20	PepMix SARS-CoV-2 (N) 102	Conv.	MF9	0
ICS IL17	20	PepMix SARS-CoV-2 (N) 102	αCD40.RBD	MF13	0.00629
ICS IL17	20	PepMix SARS-CoV-2 (N) 102	Conv.	MF10	0.02663
ICS IL17	20	PepMix SARS-CoV-2 (N) 102	αCD40.RBD	MF14	0.01204
ICS IL17	20	PepMix SARS-CoV-2 (N) 102	αCD40.RBD	MF15	0.00165
ICS IL17	20	PepMix SARS-CoV-2 (N) 102	αCD40.RBD	MF16	0.01951
ICS IL17	20	PepMix SARS-CoV-2 (N) 102	Conv.	MF11	0.00656
ICS IL17	20	PepMix SARS-CoV-2 (N) 102	αCD40.RBD	MF17	0.01449
ICS IL17	20	PepMix SARS-CoV-2 (N) 102	Conv.	MF12	0.0104
ICS IL17	20	PepMix SARS-CoV-2 (N) 102	αCD40.RBD	MF18	0
ICS IL17	20	PepMix SARS-CoV-2 (N) 102	Naive	MF1	0.01523
ICS IL17	20	PepMix SARS-CoV-2 (N) 102	Naive	MF2	0.04709
ICS IL17	20	PepMix SARS-CoV-2 (N) 102	Naive	MF3	0.02425
ICS IL17	20	PepMix SARS-CoV-2 (N) 102	Naive	MF4	0.01094
ICS IL17	20	PepMix SARS-CoV-2 (N) 102	Naive	MF5	0.01021
ICS IL17	20	PepMix SARS-CoV-2 (N) 102	Naive	MF6	0.01855
ICS IL13	-35	NS	Conv.	MF7	0
ICS IL13	-35	NS	Conv.	MF8	0
ICS IL13	-35	NS	Conv.	MF9	0.00584
ICS IL13	-35	NS	αCD40.RBD	MF13	0.00196
ICS IL13	-35	NS	Conv.	MF10	0.0041
ICS IL13	-35	NS	αCD40.RBD	MF14	0.00143
ICS IL13	-35	NS	αCD40.RBD	MF15	0.00718
ICS IL13	-35	NS	αCD40.RBD	MF16	0.0062
ICS IL13	-35	NS	Conv.	MF11	0.00373
ICS IL13	-35	NS	αCD40.RBD	MF17	0.00612
ICS IL13	-35	NS	Conv.	MF12	0.00798
ICS IL13	-35	NS	αCD40.RBD	MF18	0.00263
ICS IL13	-35	NS	Naive	MF1	0.00156
ICS IL13	-35	NS	Naive	MF2	0.0113
ICS IL13	-35	NS	Naive	MF3	0.0048
ICS IL13	-35	NS	Naive	MF4	0
ICS IL13	-35	NS	Naive	MF5	0.00837
ICS IL13	-35	NS	Naive	MF6	0.00394
ICS IL13	-35	PepMix SARS-CoV-2 (S-RBD) 70	Conv.	MF7	0.00928
ICS IL13	-35	PepMix SARS-CoV-2 (S-RBD) 70	Conv.	MF8	0.00671
ICS IL13	-35	PepMix SARS-CoV-2 (S-RBD) 70	Conv.	MF9	0.0018
ICS IL13	-35	PepMix SARS-CoV-2 (S-RBD) 70	αCD40.RBD	MF13	0
ICS IL13	-35	PepMix SARS-CoV-2 (S-RBD) 70	Conv.	MF10	0
ICS IL13	-35	PepMix SARS-CoV-2 (S-RBD) 70	αCD40.RBD	MF14	0.00281
ICS IL13	-35	PepMix SARS-CoV-2 (S-RBD) 70	αCD40.RBD	MF15	0.00238
ICS IL13	-35	PepMix SARS-CoV-2 (S-RBD) 70	αCD40.RBD	MF16	0.00467
ICS IL13	-35	PepMix SARS-CoV-2 (S-RBD) 70	Conv.	MF11	0.00799
ICS IL13	-35	PepMix SARS-CoV-2 (S-RBD) 70	αCD40.RBD	MF17	0.0051
ICS IL13	-35	PepMix SARS-CoV-2 (S-RBD) 70	Conv.	MF12	0.00277
ICS IL13	-35	PepMix SARS-CoV-2 (S-RBD) 70	αCD40.RBD	MF18	0.00296
ICS IL13	-35	PepMix SARS-CoV-2 (S-RBD) 70	Naive	MF1	0.00149
ICS IL13	-35	PepMix SARS-CoV-2 (S-RBD) 70	Naive	MF2	0.00719
ICS IL13	-35	PepMix SARS-CoV-2 (S-RBD) 70	Naive	MF3	0.00441
ICS IL13	-35	PepMix SARS-CoV-2 (S-RBD) 70	Naive	MF4	0
ICS IL13	-35	PepMix SARS-CoV-2 (S-RBD) 70	Naive	MF5	0.00493
ICS IL13	-35	PepMix SARS-CoV-2 (S-RBD) 70	Naive	MF6	0.00426
ICS IL13	-14	NS	Conv.	MF7	0.00345
ICS IL13	-14	NS	Conv.	MF8	0.00367
ICS IL13	-14	NS	Conv.	MF9	0.0039
ICS IL13	-14	NS	αCD40.RBD	MF13	0.00229
ICS IL13	-14	NS	Conv.	MF10	0.00181
ICS IL13	-14	NS	αCD40.RBD	MF14	0.00817
ICS IL13	-14	NS	αCD40.RBD	MF15	0.00189
ICS IL13	-14	NS	αCD40.RBD	MF16	0.00489
ICS IL13	-14	NS	Conv.	MF11	0.0046
ICS IL13	-14	NS	αCD40.RBD	MF17	0.00352
ICS IL13	-14	NS	Conv.	MF12	0.00568
ICS IL13	-14	NS	αCD40.RBD	MF18	0
ICS IL13	-14	NS	Naive	MF1	0.00156
ICS IL13	-14	NS	Naive	MF2	0.00488
ICS IL13	-14	NS	Naive	MF3	0
ICS IL13	-14	NS	Naive	MF4	ND
ICS IL13	-14	NS	Naive	MF5	0.00238
ICS IL13	-14	NS	Naive	MF6	0.00746
ICS IL13	-14	PepMix SARS-CoV-2 (S-RBD) 70	Conv.	MF7	0
ICS IL13	-14	PepMix SARS-CoV-2 (S-RBD) 70	Conv.	MF8	0
ICS IL13	-14	PepMix SARS-CoV-2 (S-RBD) 70	Conv.	MF9	0
ICS IL13	-14	PepMix SARS-CoV-2 (S-RBD) 70	αCD40.RBD	MF13	0.00231
ICS IL13	-14	PepMix SARS-CoV-2 (S-RBD) 70	Conv.	MF10	0.00568
ICS IL13	-14	PepMix SARS-CoV-2 (S-RBD) 70	αCD40.RBD	MF14	0.01079
ICS IL13	-14	PepMix SARS-CoV-2 (S-RBD) 70	αCD40.RBD	MF15	0.00252
ICS IL13	-14	PepMix SARS-CoV-2 (S-RBD) 70	αCD40.RBD	MF16	0.00349
ICS IL13	-14	PepMix SARS-CoV-2 (S-RBD) 70	Conv.	MF11	0.00187
ICS IL13	-14	PepMix SARS-CoV-2 (S-RBD) 70	αCD40.RBD	MF17	0.00406
ICS IL13	-14	PepMix SARS-CoV-2 (S-RBD) 70	Conv.	MF12	0.00461
ICS IL13	-14	PepMix SARS-CoV-2 (S-RBD) 70	αCD40.RBD	MF18	0.00678
ICS IL13	-14	PepMix SARS-CoV-2 (S-RBD) 70	Naive	MF1	0.00569
ICS IL13	-14	PepMix SARS-CoV-2 (S-RBD) 70	Naive	MF2	0
ICS IL13	-14	PepMix SARS-CoV-2 (S-RBD) 70	Naive	MF3	0.00711
ICS IL13	-14	PepMix SARS-CoV-2 (S-RBD) 70	Naive	MF4	ND
ICS IL13	-14	PepMix SARS-CoV-2 (S-RBD) 70	Naive	MF5	0.00116
ICS IL13	-14	PepMix SARS-CoV-2 (S-RBD) 70	Naive	MF6	0.00663
ICS IL13	9	NS	Conv.	MF7	0.01076
ICS IL13	9	NS	Conv.	MF8	0
ICS IL13	9	NS	Conv.	MF9	0.00385
ICS IL13	9	NS	αCD40.RBD	MF13	0.0036
ICS IL13	9	NS	Conv.	MF10	0.00647
ICS IL13	9	NS	αCD40.RBD	MF14	0
ICS IL13	9	NS	αCD40.RBD	MF15	0.0046
ICS IL13	9	NS	αCD40.RBD	MF16	0
ICS IL13	9	NS	Conv.	MF11	0.00746
ICS IL13	9	NS	αCD40.RBD	MF17	0.01375
ICS IL13	9	NS	Conv.	MF12	0
ICS IL13	9	NS	αCD40.RBD	MF18	0.00803
ICS IL13	9	NS	Naive	MF1	0.0041
ICS IL13	9	NS	Naive	MF2	0.02262
ICS IL13	9	NS	Naive	MF3	0.00915
ICS IL13	9	NS	Naive	MF4	0.0043
ICS IL13	9	NS	Naive	MF5	0.00816
ICS IL13	9	NS	Naive	MF6	0.00354
ICS IL13	9	PepMix SARS-CoV-2 (S-RBD) 70	Conv.	MF7	0
ICS IL13	9	PepMix SARS-CoV-2 (S-RBD) 70	Conv.	MF8	0.01042
ICS IL13	9	PepMix SARS-CoV-2 (S-RBD) 70	Conv.	MF9	0.00219
ICS IL13	9	PepMix SARS-CoV-2 (S-RBD) 70	αCD40.RBD	MF13	0.002
ICS IL13	9	PepMix SARS-CoV-2 (S-RBD) 70	Conv.	MF10	0.01172
ICS IL13	9	PepMix SARS-CoV-2 (S-RBD) 70	αCD40.RBD	MF14	0.00808
ICS IL13	9	PepMix SARS-CoV-2 (S-RBD) 70	αCD40.RBD	MF15	0
ICS IL13	9	PepMix SARS-CoV-2 (S-RBD) 70	αCD40.RBD	MF16	0.00968
ICS IL13	9	PepMix SARS-CoV-2 (S-RBD) 70	Conv.	MF11	0.00587
ICS IL13	9	PepMix SARS-CoV-2 (S-RBD) 70	αCD40.RBD	MF17	0.0042
ICS IL13	9	PepMix SARS-CoV-2 (S-RBD) 70	Conv.	MF12	0.00747
ICS IL13	9	PepMix SARS-CoV-2 (S-RBD) 70	αCD40.RBD	MF18	0
ICS IL13	9	PepMix SARS-CoV-2 (S-RBD) 70	Naive	MF1	0.0039
ICS IL13	9	PepMix SARS-CoV-2 (S-RBD) 70	Naive	MF2	0.0089
ICS IL13	9	PepMix SARS-CoV-2 (S-RBD) 70	Naive	MF3	0.0081
ICS IL13	9	PepMix SARS-CoV-2 (S-RBD) 70	Naive	MF4	0.00506
ICS IL13	9	PepMix SARS-CoV-2 (S-RBD) 70	Naive	MF5	0.00418
ICS IL13	9	PepMix SARS-CoV-2 (S-RBD) 70	Naive	MF6	0.00915
ICS IL13	20	NS	Conv.	MF7	0.01844
ICS IL13	20	NS	Conv.	MF8	0.0043
ICS IL13	20	NS	Conv.	MF9	0.00153
ICS IL13	20	NS	αCD40.RBD	MF13	0.00466
ICS IL13	20	NS	Conv.	MF10	0.00942
ICS IL13	20	NS	αCD40.RBD	MF14	0.00264
ICS IL13	20	NS	αCD40.RBD	MF15	0.00272
ICS IL13	20	NS	αCD40.RBD	MF16	0.00981
ICS IL13	20	NS	Conv.	MF11	0.01271
ICS IL13	20	NS	αCD40.RBD	MF17	0.01201
ICS IL13	20	NS	Conv.	MF12	0.00676
ICS IL13	20	NS	αCD40.RBD	MF18	0.00201
ICS IL13	20	NS	Naive	MF1	0.0024
ICS IL13	20	NS	Naive	MF2	0.02486
ICS IL13	20	NS	Naive	MF3	0.01452
ICS IL13	20	NS	Naive	MF4	0
ICS IL13	20	NS	Naive	MF5	0
ICS IL13	20	NS	Naive	MF6	0.00845
ICS IL13	20	PepMix SARS-CoV-2 (S-RBD) 70	Conv.	MF7	0.01393
ICS IL13	20	PepMix SARS-CoV-2 (S-RBD) 70	Conv.	MF8	0.0054
ICS IL13	20	PepMix SARS-CoV-2 (S-RBD) 70	Conv.	MF9	0.00171
ICS IL13	20	PepMix SARS-CoV-2 (S-RBD) 70	αCD40.RBD	MF13	0.00606
ICS IL13	20	PepMix SARS-CoV-2 (S-RBD) 70	Conv.	MF10	0.00514
ICS IL13	20	PepMix SARS-CoV-2 (S-RBD) 70	αCD40.RBD	MF14	0.00759
ICS IL13	20	PepMix SARS-CoV-2 (S-RBD) 70	αCD40.RBD	MF15	0.00497
ICS IL13	20	PepMix SARS-CoV-2 (S-RBD) 70	αCD40.RBD	MF16	0.00356
ICS IL13	20	PepMix SARS-CoV-2 (S-RBD) 70	Conv.	MF11	0.00183
ICS IL13	20	PepMix SARS-CoV-2 (S-RBD) 70	αCD40.RBD	MF17	0.00425
ICS IL13	20	PepMix SARS-CoV-2 (S-RBD) 70	Conv.	MF12	0.00433
ICS IL13	20	PepMix SARS-CoV-2 (S-RBD) 70	αCD40.RBD	MF18	0.00232
ICS IL13	20	PepMix SARS-CoV-2 (S-RBD) 70	Naive	MF1	0.00288
ICS IL13	20	PepMix SARS-CoV-2 (S-RBD) 70	Naive	MF2	0.03976
ICS IL13	20	PepMix SARS-CoV-2 (S-RBD) 70	Naive	MF3	0.01028
ICS IL13	20	PepMix SARS-CoV-2 (S-RBD) 70	Naive	MF4	0.00738
ICS IL13	20	PepMix SARS-CoV-2 (S-RBD) 70	Naive	MF5	0.00422
ICS IL13	20	PepMix SARS-CoV-2 (S-RBD) 70	Naive	MF6	0.00905
ICS IL13	-35	PepMix SARS-CoV-2 (N) 102	Conv.	MF7	0.00794
ICS IL13	-35	PepMix SARS-CoV-2 (N) 102	Conv.	MF8	0.00331
ICS IL13	-35	PepMix SARS-CoV-2 (N) 102	Conv.	MF9	0.00178
ICS IL13	-35	PepMix SARS-CoV-2 (N) 102	αCD40.RBD	MF13	0.0053
ICS IL13	-35	PepMix SARS-CoV-2 (N) 102	Conv.	MF10	0.00175
ICS IL13	-35	PepMix SARS-CoV-2 (N) 102	αCD40.RBD	MF14	0
ICS IL13	-35	PepMix SARS-CoV-2 (N) 102	αCD40.RBD	MF15	0.00117
ICS IL13	-35	PepMix SARS-CoV-2 (N) 102	αCD40.RBD	MF16	0.00623
ICS IL13	-35	PepMix SARS-CoV-2 (N) 102	Conv.	MF11	0.01079
ICS IL13	-35	PepMix SARS-CoV-2 (N) 102	αCD40.RBD	MF17	0.00579
ICS IL13	-35	PepMix SARS-CoV-2 (N) 102	Conv.	MF12	0.0069
ICS IL13	-35	PepMix SARS-CoV-2 (N) 102	αCD40.RBD	MF18	0.00604
ICS IL13	-35	PepMix SARS-CoV-2 (N) 102	Naive	MF1	0.00437
ICS IL13	-35	PepMix SARS-CoV-2 (N) 102	Naive	MF2	0.00716
ICS IL13	-35	PepMix SARS-CoV-2 (N) 102	Naive	MF3	0.00428
ICS IL13	-35	PepMix SARS-CoV-2 (N) 102	Naive	MF4	0.00695
ICS IL13	-35	PepMix SARS-CoV-2 (N) 102	Naive	MF5	0.00393
ICS IL13	-35	PepMix SARS-CoV-2 (N) 102	Naive	MF6	0.00678
ICS IL13	-14	PepMix SARS-CoV-2 (N) 102	Conv.	MF7	ND
ICS IL13	-14	PepMix SARS-CoV-2 (N) 102	Conv.	MF8	0.00356
ICS IL13	-14	PepMix SARS-CoV-2 (N) 102	Conv.	MF9	0
ICS IL13	-14	PepMix SARS-CoV-2 (N) 102	αCD40.RBD	MF13	0.00374
ICS IL13	-14	PepMix SARS-CoV-2 (N) 102	Conv.	MF10	0.00188
ICS IL13	-14	PepMix SARS-CoV-2 (N) 102	αCD40.RBD	MF14	0.0069
ICS IL13	-14	PepMix SARS-CoV-2 (N) 102	αCD40.RBD	MF15	0.00255
ICS IL13	-14	PepMix SARS-CoV-2 (N) 102	αCD40.RBD	MF16	ND
ICS IL13	-14	PepMix SARS-CoV-2 (N) 102	Conv.	MF11	0.00841
ICS IL13	-14	PepMix SARS-CoV-2 (N) 102	αCD40.RBD	MF17	0.00352
ICS IL13	-14	PepMix SARS-CoV-2 (N) 102	Conv.	MF12	0.00133
ICS IL13	-14	PepMix SARS-CoV-2 (N) 102	αCD40.RBD	MF18	0.00343
ICS IL13	-14	PepMix SARS-CoV-2 (N) 102	Naive	MF1	0.00177
ICS IL13	-14	PepMix SARS-CoV-2 (N) 102	Naive	MF2	0
ICS IL13	-14	PepMix SARS-CoV-2 (N) 102	Naive	MF3	0.0083
ICS IL13	-14	PepMix SARS-CoV-2 (N) 102	Naive	MF4	ND
ICS IL13	-14	PepMix SARS-CoV-2 (N) 102	Naive	MF5	0.00215
ICS IL13	-14	PepMix SARS-CoV-2 (N) 102	Naive	MF6	0.00464
ICS IL13	9	PepMix SARS-CoV-2 (N) 102	Conv.	MF7	0.01084
ICS IL13	9	PepMix SARS-CoV-2 (N) 102	Conv.	MF8	0.0104
ICS IL13	9	PepMix SARS-CoV-2 (N) 102	Conv.	MF9	0.00573
ICS IL13	9	PepMix SARS-CoV-2 (N) 102	αCD40.RBD	MF13	0.00182
ICS IL13	9	PepMix SARS-CoV-2 (N) 102	Conv.	MF10	0.00331
ICS IL13	9	PepMix SARS-CoV-2 (N) 102	αCD40.RBD	MF14	0.00264
ICS IL13	9	PepMix SARS-CoV-2 (N) 102	αCD40.RBD	MF15	0.00126
ICS IL13	9	PepMix SARS-CoV-2 (N) 102	αCD40.RBD	MF16	0.00926
ICS IL13	9	PepMix SARS-CoV-2 (N) 102	Conv.	MF11	0.00405
ICS IL13	9	PepMix SARS-CoV-2 (N) 102	αCD40.RBD	MF17	0.00784
ICS IL13	9	PepMix SARS-CoV-2 (N) 102	Conv.	MF12	0.00709
ICS IL13	9	PepMix SARS-CoV-2 (N) 102	αCD40.RBD	MF18	0
ICS IL13	9	PepMix SARS-CoV-2 (N) 102	Naive	MF1	0.00195
ICS IL13	9	PepMix SARS-CoV-2 (N) 102	Naive	MF2	0.03433
ICS IL13	9	PepMix SARS-CoV-2 (N) 102	Naive	MF3	0.00993
ICS IL13	9	PepMix SARS-CoV-2 (N) 102	Naive	MF4	0.00147
ICS IL13	9	PepMix SARS-CoV-2 (N) 102	Naive	MF5	0.01043
ICS IL13	9	PepMix SARS-CoV-2 (N) 102	Naive	MF6	0.00158
ICS IL13	20	PepMix SARS-CoV-2 (N) 102	Conv.	MF7	0.00618
ICS IL13	20	PepMix SARS-CoV-2 (N) 102	Conv.	MF8	0.00484
ICS IL13	20	PepMix SARS-CoV-2 (N) 102	Conv.	MF9	0
ICS IL13	20	PepMix SARS-CoV-2 (N) 102	αCD40.RBD	MF13	0.00419
ICS IL13	20	PepMix SARS-CoV-2 (N) 102	Conv.	MF10	0.01453
ICS IL13	20	PepMix SARS-CoV-2 (N) 102	αCD40.RBD	MF14	0.00722
ICS IL13	20	PepMix SARS-CoV-2 (N) 102	αCD40.RBD	MF15	0.0033
ICS IL13	20	PepMix SARS-CoV-2 (N) 102	αCD40.RBD	MF16	0.01301
ICS IL13	20	PepMix SARS-CoV-2 (N) 102	Conv.	MF11	0.00492
ICS IL13	20	PepMix SARS-CoV-2 (N) 102	αCD40.RBD	MF17	0.01242
ICS IL13	20	PepMix SARS-CoV-2 (N) 102	Conv.	MF12	0.00694
ICS IL13	20	PepMix SARS-CoV-2 (N) 102	αCD40.RBD	MF18	0
ICS IL13	20	PepMix SARS-CoV-2 (N) 102	Naive	MF1	0.00761
ICS IL13	20	PepMix SARS-CoV-2 (N) 102	Naive	MF2	0.02825
ICS IL13	20	PepMix SARS-CoV-2 (N) 102	Naive	MF3	0.0097
ICS IL13	20	PepMix SARS-CoV-2 (N) 102	Naive	MF4	0.00547
ICS IL13	20	PepMix SARS-CoV-2 (N) 102	Naive	MF5	0.00817
ICS IL13	20	PepMix SARS-CoV-2 (N) 102	Naive	MF6	0.00795

## Sheet: Sup Fig6
Supplementary Figure 6
Assay	Day post exposure	Group	Animal ID	Value (x10e3 /µL)
Neutrophiles count	0	Naive	MF1	8.4
Monocytes count	0	Naive	MF1	0.7
Lymphocytes count	0	Naive	MF1	3.3
Eosinophiles count	0	Naive	MF1	0
Basophiles count	0	Naive	MF1	0.1
Platelets count	0	Naive	MF1	319
White Blood Cells count	0	Naive	MF1	12.5
Neutrophiles count	2	Naive	MF1	1
Monocytes count	2	Naive	MF1	1.3
Lymphocytes count	2	Naive	MF1	2.2
Eosinophiles count	2	Naive	MF1	0.2
Basophiles count	2	Naive	MF1	0
Platelets count	2	Naive	MF1	277
White Blood Cells count	2	Naive	MF1	4.7
Neutrophiles count	4	Naive	MF1	2.3
Monocytes count	4	Naive	MF1	0.9
Lymphocytes count	4	Naive	MF1	3.7
Eosinophiles count	4	Naive	MF1	0.1
Basophiles count	4	Naive	MF1	0
Platelets count	4	Naive	MF1	375
White Blood Cells count	4	Naive	MF1	7
Neutrophiles count	6	Naive	MF1	8.8
Monocytes count	6	Naive	MF1	0.5
Lymphocytes count	6	Naive	MF1	3.6
Eosinophiles count	6	Naive	MF1	0.1
Basophiles count	6	Naive	MF1	0.1
Platelets count	6	Naive	MF1	398
White Blood Cells count	6	Naive	MF1	13.1
Neutrophiles count	9	Naive	MF1	10.2
Monocytes count	9	Naive	MF1	0.4
Lymphocytes count	9	Naive	MF1	3.7
Eosinophiles count	9	Naive	MF1	0.1
Basophiles count	9	Naive	MF1	0.1
Platelets count	9	Naive	MF1	419
White Blood Cells count	9	Naive	MF1	14.5
Neutrophiles count	14	Naive	MF1	12.9
Monocytes count	14	Naive	MF1	0.5
Lymphocytes count	14	Naive	MF1	2.8
Eosinophiles count	14	Naive	MF1	0.1
Basophiles count	14	Naive	MF1	0.1
Platelets count	14	Naive	MF1	365
White Blood Cells count	14	Naive	MF1	16.4
Neutrophiles count	20	Naive	MF1	9.2
Monocytes count	20	Naive	MF1	0.5
Lymphocytes count	20	Naive	MF1	3.5
Eosinophiles count	20	Naive	MF1	0
Basophiles count	20	Naive	MF1	0.1
Platelets count	20	Naive	MF1	325
White Blood Cells count	20	Naive	MF1	13.5
Neutrophiles count	0	Naive	MF2	9.4
Monocytes count	0	Naive	MF2	0.2
Lymphocytes count	0	Naive	MF2	0.4
Eosinophiles count	0	Naive	MF2	0.2
Basophiles count	0	Naive	MF2	0.1
Platelets count	0	Naive	MF2	304
White Blood Cells count	0	Naive	MF2	10.2
Neutrophiles count	2	Naive	MF2	2.5
Monocytes count	2	Naive	MF2	0.5
Lymphocytes count	2	Naive	MF2	0.7
Eosinophiles count	2	Naive	MF2	0.1
Basophiles count	2	Naive	MF2	0
Platelets count	2	Naive	MF2	256
White Blood Cells count	2	Naive	MF2	3.8
Neutrophiles count	4	Naive	MF2	3.9
Monocytes count	4	Naive	MF2	0.6
Lymphocytes count	4	Naive	MF2	1.3
Eosinophiles count	4	Naive	MF2	0.1
Basophiles count	4	Naive	MF2	0
Platelets count	4	Naive	MF2	283
White Blood Cells count	4	Naive	MF2	5.9
Neutrophiles count	6	Naive	MF2	8.3
Monocytes count	6	Naive	MF2	0.4
Lymphocytes count	6	Naive	MF2	1
Eosinophiles count	6	Naive	MF2	0
Basophiles count	6	Naive	MF2	0
Platelets count	6	Naive	MF2	388
White Blood Cells count	6	Naive	MF2	9.8
Neutrophiles count	9	Naive	MF2	9.5
Monocytes count	9	Naive	MF2	0.3
Lymphocytes count	9	Naive	MF2	0.7
Eosinophiles count	9	Naive	MF2	0
Basophiles count	9	Naive	MF2	0
Platelets count	9	Naive	MF2	234
White Blood Cells count	9	Naive	MF2	10.5
Neutrophiles count	14	Naive	MF2	12.2
Monocytes count	14	Naive	MF2	0.4
Lymphocytes count	14	Naive	MF2	0.7
Eosinophiles count	14	Naive	MF2	0.1
Basophiles count	14	Naive	MF2	0
Platelets count	14	Naive	MF2	363
White Blood Cells count	14	Naive	MF2	13.4
Neutrophiles count	20	Naive	MF2	7.6
Monocytes count	20	Naive	MF2	0.2
Lymphocytes count	20	Naive	MF2	0.7
Eosinophiles count	20	Naive	MF2	0
Basophiles count	20	Naive	MF2	0
Platelets count	20	Naive	MF2	309
White Blood Cells count	20	Naive	MF2	8.5
Neutrophiles count	0	Naive	MF3	7.5
Monocytes count	0	Naive	MF3	0.6
Lymphocytes count	0	Naive	MF3	4
Eosinophiles count	0	Naive	MF3	0.3
Basophiles count	0	Naive	MF3	0.1
Platelets count	0	Naive	MF3	442
White Blood Cells count	0	Naive	MF3	12.6
Neutrophiles count	2	Naive	MF3	4.1
Monocytes count	2	Naive	MF3	2.2
Lymphocytes count	2	Naive	MF3	2.5
Eosinophiles count	2	Naive	MF3	0.6
Basophiles count	2	Naive	MF3	0
Platelets count	2	Naive	MF3	367
White Blood Cells count	2	Naive	MF3	9.4
Neutrophiles count	4	Naive	MF3	2.5
Monocytes count	4	Naive	MF3	1.4
Lymphocytes count	4	Naive	MF3	5.8
Eosinophiles count	4	Naive	MF3	1.2
Basophiles count	4	Naive	MF3	0
Platelets count	4	Naive	MF3	396
White Blood Cells count	4	Naive	MF3	11
Neutrophiles count	6	Naive	MF3	5.1
Monocytes count	6	Naive	MF3	1.4
Lymphocytes count	6	Naive	MF3	4.7
Eosinophiles count	6	Naive	MF3	0.8
Basophiles count	6	Naive	MF3	0.1
Platelets count	6	Naive	MF3	444
White Blood Cells count	6	Naive	MF3	12.1
Neutrophiles count	9	Naive	MF3	6.2
Monocytes count	9	Naive	MF3	0.8
Lymphocytes count	9	Naive	MF3	6.4
Eosinophiles count	9	Naive	MF3	1.1
Basophiles count	9	Naive	MF3	0.1
Platelets count	9	Naive	MF3	450
White Blood Cells count	9	Naive	MF3	14.6
Neutrophiles count	14	Naive	MF3	9.9
Monocytes count	14	Naive	MF3	0.7
Lymphocytes count	14	Naive	MF3	3.4
Eosinophiles count	14	Naive	MF3	0.6
Basophiles count	14	Naive	MF3	0.2
Platelets count	14	Naive	MF3	444
White Blood Cells count	14	Naive	MF3	14.8
Neutrophiles count	20	Naive	MF3	9.6
Monocytes count	20	Naive	MF3	0.8
Lymphocytes count	20	Naive	MF3	4
Eosinophiles count	20	Naive	MF3	0.9
Basophiles count	20	Naive	MF3	0.1
Platelets count	20	Naive	MF3	364
White Blood Cells count	20	Naive	MF3	15.4
Neutrophiles count	0	Naive	MF4	4.5
Monocytes count	0	Naive	MF4	0.5
Lymphocytes count	0	Naive	MF4	2.2
Eosinophiles count	0	Naive	MF4	0.1
Basophiles count	0	Naive	MF4	0
Platelets count	0	Naive	MF4	279
White Blood Cells count	0	Naive	MF4	7.3
Neutrophiles count	2	Naive	MF4	1.3
Monocytes count	2	Naive	MF4	0.7
Lymphocytes count	2	Naive	MF4	1.5
Eosinophiles count	2	Naive	MF4	0.2
Basophiles count	2	Naive	MF4	0
Platelets count	2	Naive	MF4	189
White Blood Cells count	2	Naive	MF4	3.7
Neutrophiles count	4	Naive	MF4	2.6
Monocytes count	4	Naive	MF4	0.5
Lymphocytes count	4	Naive	MF4	2
Eosinophiles count	4	Naive	MF4	0.3
Basophiles count	4	Naive	MF4	0
Platelets count	4	Naive	MF4	242
White Blood Cells count	4	Naive	MF4	5.4
Neutrophiles count	6	Naive	MF4	3.7
Monocytes count	6	Naive	MF4	0.5
Lymphocytes count	6	Naive	MF4	2.4
Eosinophiles count	6	Naive	MF4	0.2
Basophiles count	6	Naive	MF4	0.1
Platelets count	6	Naive	MF4	261
White Blood Cells count	6	Naive	MF4	7
Neutrophiles count	9	Naive	MF4	4.9
Monocytes count	9	Naive	MF4	0.3
Lymphocytes count	9	Naive	MF4	2.1
Eosinophiles count	9	Naive	MF4	0.2
Basophiles count	9	Naive	MF4	0.1
Platelets count	9	Naive	MF4	287
White Blood Cells count	9	Naive	MF4	7.6
Neutrophiles count	14	Naive	MF4	2.9
Monocytes count	14	Naive	MF4	0.3
Lymphocytes count	14	Naive	MF4	1.9
Eosinophiles count	14	Naive	MF4	0.2
Basophiles count	14	Naive	MF4	0.1
Platelets count	14	Naive	MF4	303
White Blood Cells count	14	Naive	MF4	5.3
Neutrophiles count	20	Naive	MF4	2.9
Monocytes count	20	Naive	MF4	0.4
Lymphocytes count	20	Naive	MF4	1.8
Eosinophiles count	20	Naive	MF4	0.1
Basophiles count	20	Naive	MF4	0
Platelets count	20	Naive	MF4	295
White Blood Cells count	20	Naive	MF4	5.2
Neutrophiles count	0	Naive	MF5	8
Monocytes count	0	Naive	MF5	0.2
Lymphocytes count	0	Naive	MF5	1.1
Eosinophiles count	0	Naive	MF5	0
Basophiles count	0	Naive	MF5	0
Platelets count	0	Naive	MF5	354
White Blood Cells count	0	Naive	MF5	9.3
Neutrophiles count	2	Naive	MF5	3.1
Monocytes count	2	Naive	MF5	0.5
Lymphocytes count	2	Naive	MF5	2.4
Eosinophiles count	2	Naive	MF5	0.1
Basophiles count	2	Naive	MF5	0
Platelets count	2	Naive	MF5	307
White Blood Cells count	2	Naive	MF5	6.1
Neutrophiles count	4	Naive	MF5	3.7
Monocytes count	4	Naive	MF5	0.4
Lymphocytes count	4	Naive	MF5	2.9
Eosinophiles count	4	Naive	MF5	0.1
Basophiles count	4	Naive	MF5	0
Platelets count	4	Naive	MF5	299
White Blood Cells count	4	Naive	MF5	7.2
Neutrophiles count	6	Naive	MF5	6.7
Monocytes count	6	Naive	MF5	0.3
Lymphocytes count	6	Naive	MF5	2
Eosinophiles count	6	Naive	MF5	0
Basophiles count	6	Naive	MF5	0.1
Platelets count	6	Naive	MF5	330
White Blood Cells count	6	Naive	MF5	9.1
Neutrophiles count	9	Naive	MF5	8.9
Monocytes count	9	Naive	MF5	0.3
Lymphocytes count	9	Naive	MF5	1.6
Eosinophiles count	9	Naive	MF5	0.1
Basophiles count	9	Naive	MF5	0
Platelets count	9	Naive	MF5	233
White Blood Cells count	9	Naive	MF5	10.9
Neutrophiles count	14	Naive	MF5	7
Monocytes count	14	Naive	MF5	0.4
Lymphocytes count	14	Naive	MF5	1.7
Eosinophiles count	14	Naive	MF5	0.1
Basophiles count	14	Naive	MF5	0.1
Platelets count	14	Naive	MF5	284
White Blood Cells count	14	Naive	MF5	9.2
Neutrophiles count	20	Naive	MF5	6.9
Monocytes count	20	Naive	MF5	0.4
Lymphocytes count	20	Naive	MF5	1.8
Eosinophiles count	20	Naive	MF5	0.1
Basophiles count	20	Naive	MF5	0.1
Platelets count	20	Naive	MF5	271
White Blood Cells count	20	Naive	MF5	9.3
Neutrophiles count	0	Naive	MF6	8
Monocytes count	0	Naive	MF6	0.3
Lymphocytes count	0	Naive	MF6	2
Eosinophiles count	0	Naive	MF6	0.2
Basophiles count	0	Naive	MF6	0
Platelets count	0	Naive	MF6	266
White Blood Cells count	0	Naive	MF6	10.6
Neutrophiles count	2	Naive	MF6	0.3
Monocytes count	2	Naive	MF6	1
Lymphocytes count	2	Naive	MF6	2.2
Eosinophiles count	2	Naive	MF6	0.5
Basophiles count	2	Naive	MF6	0.1
Platelets count	2	Naive	MF6	241
White Blood Cells count	2	Naive	MF6	4
Neutrophiles count	4	Naive	MF6	1.8
Monocytes count	4	Naive	MF6	0.7
Lymphocytes count	4	Naive	MF6	2.6
Eosinophiles count	4	Naive	MF6	0.6
Basophiles count	4	Naive	MF6	0
Platelets count	4	Naive	MF6	242
White Blood Cells count	4	Naive	MF6	5.6
Neutrophiles count	6	Naive	MF6	3.7
Monocytes count	6	Naive	MF6	0.9
Lymphocytes count	6	Naive	MF6	2.3
Eosinophiles count	6	Naive	MF6	0.2
Basophiles count	6	Naive	MF6	0.1
Platelets count	6	Naive	MF6	256
White Blood Cells count	6	Naive	MF6	7.2
Neutrophiles count	9	Naive	MF6	4.7
Monocytes count	9	Naive	MF6	0.8
Lymphocytes count	9	Naive	MF6	3.9
Eosinophiles count	9	Naive	MF6	0.4
Basophiles count	9	Naive	MF6	0
Platelets count	9	Naive	MF6	146
White Blood Cells count	9	Naive	MF6	9.9
Neutrophiles count	14	Naive	MF6	7.4
Monocytes count	14	Naive	MF6	0.7
Lymphocytes count	14	Naive	MF6	3.1
Eosinophiles count	14	Naive	MF6	0.9
Basophiles count	14	Naive	MF6	0.1
Platelets count	14	Naive	MF6	239
White Blood Cells count	14	Naive	MF6	12.2
Neutrophiles count	20	Naive	MF6	4.9
Monocytes count	20	Naive	MF6	0.5
Lymphocytes count	20	Naive	MF6	2.7
Eosinophiles count	20	Naive	MF6	0.8
Basophiles count	20	Naive	MF6	0
Platelets count	20	Naive	MF6	207
White Blood Cells count	20	Naive	MF6	8.9
Neutrophiles count	0	Conv.	MF7	15.7
Monocytes count	0	Conv.	MF7	0.3
Lymphocytes count	0	Conv.	MF7	1.4
Eosinophiles count	0	Conv.	MF7	0.1
Basophiles count	0	Conv.	MF7	0.1
Platelets count	0	Conv.	MF7	514
White Blood Cells count	0	Conv.	MF7	17.6
Neutrophiles count	2	Conv.	MF7	7.5
Monocytes count	2	Conv.	MF7	0.3
Lymphocytes count	2	Conv.	MF7	2.2
Eosinophiles count	2	Conv.	MF7	0.4
Basophiles count	2	Conv.	MF7	0.1
Platelets count	2	Conv.	MF7	340
White Blood Cells count	2	Conv.	MF7	10.5
Neutrophiles count	4	Conv.	MF7	9.8
Monocytes count	4	Conv.	MF7	0.4
Lymphocytes count	4	Conv.	MF7	2.2
Eosinophiles count	4	Conv.	MF7	0.4
Basophiles count	4	Conv.	MF7	0
Platelets count	4	Conv.	MF7	345
White Blood Cells count	4	Conv.	MF7	12.8
Neutrophiles count	6	Conv.	MF7	12.1
Monocytes count	6	Conv.	MF7	0.4
Lymphocytes count	6	Conv.	MF7	1.6
Eosinophiles count	6	Conv.	MF7	0.2
Basophiles count	6	Conv.	MF7	0.1
Platelets count	6	Conv.	MF7	406
White Blood Cells count	6	Conv.	MF7	14.4
Neutrophiles count	9	Conv.	MF7	12.3
Monocytes count	9	Conv.	MF7	0.5
Lymphocytes count	9	Conv.	MF7	1.6
Eosinophiles count	9	Conv.	MF7	0.1
Basophiles count	9	Conv.	MF7	0
Platelets count	9	Conv.	MF7	356
White Blood Cells count	9	Conv.	MF7	14.6
Neutrophiles count	14	Conv.	MF7	8.3
Monocytes count	14	Conv.	MF7	0.4
Lymphocytes count	14	Conv.	MF7	1.9
Eosinophiles count	14	Conv.	MF7	0.3
Basophiles count	14	Conv.	MF7	0.1
Platelets count	14	Conv.	MF7	327
White Blood Cells count	14	Conv.	MF7	11
Neutrophiles count	20	Conv.	MF7	10.9
Monocytes count	20	Conv.	MF7	0.4
Lymphocytes count	20	Conv.	MF7	2.2
Eosinophiles count	20	Conv.	MF7	0.2
Basophiles count	20	Conv.	MF7	0
Platelets count	20	Conv.	MF7	335
White Blood Cells count	20	Conv.	MF7	13.8
Neutrophiles count	0	Conv.	MF8	13
Monocytes count	0	Conv.	MF8	0.5
Lymphocytes count	0	Conv.	MF8	1.5
Eosinophiles count	0	Conv.	MF8	0.1
Basophiles count	0	Conv.	MF8	0.1
Platelets count	0	Conv.	MF8	369
White Blood Cells count	0	Conv.	MF8	15.2
Neutrophiles count	2	Conv.	MF8	11.2
Monocytes count	2	Conv.	MF8	0.9
Lymphocytes count	2	Conv.	MF8	1.5
Eosinophiles count	2	Conv.	MF8	0.2
Basophiles count	2	Conv.	MF8	0.1
Platelets count	2	Conv.	MF8	339
White Blood Cells count	2	Conv.	MF8	13.9
Neutrophiles count	4	Conv.	MF8	7.2
Monocytes count	4	Conv.	MF8	0.7
Lymphocytes count	4	Conv.	MF8	2.2
Eosinophiles count	4	Conv.	MF8	0.3
Basophiles count	4	Conv.	MF8	0
Platelets count	4	Conv.	MF8	364
White Blood Cells count	4	Conv.	MF8	10.4
Neutrophiles count	6	Conv.	MF8	9.4
Monocytes count	6	Conv.	MF8	0.3
Lymphocytes count	6	Conv.	MF8	1.7
Eosinophiles count	6	Conv.	MF8	0.2
Basophiles count	6	Conv.	MF8	0.1
Platelets count	6	Conv.	MF8	366
White Blood Cells count	6	Conv.	MF8	11.6
Neutrophiles count	9	Conv.	MF8	8.3
Monocytes count	9	Conv.	MF8	0.5
Lymphocytes count	9	Conv.	MF8	1.6
Eosinophiles count	9	Conv.	MF8	0.1
Basophiles count	9	Conv.	MF8	0
Platelets count	9	Conv.	MF8	411
White Blood Cells count	9	Conv.	MF8	10.5
Neutrophiles count	14	Conv.	MF8	6.4
Monocytes count	14	Conv.	MF8	0.4
Lymphocytes count	14	Conv.	MF8	1.8
Eosinophiles count	14	Conv.	MF8	0.3
Basophiles count	14	Conv.	MF8	0.1
Platelets count	14	Conv.	MF8	397
White Blood Cells count	14	Conv.	MF8	9
Neutrophiles count	20	Conv.	MF8	6.7
Monocytes count	20	Conv.	MF8	0.3
Lymphocytes count	20	Conv.	MF8	1.9
Eosinophiles count	20	Conv.	MF8	0.4
Basophiles count	20	Conv.	MF8	0.1
Platelets count	20	Conv.	MF8	346
White Blood Cells count	20	Conv.	MF8	9.3
Neutrophiles count	0	Conv.	MF9	4.8
Monocytes count	0	Conv.	MF9	0.3
Lymphocytes count	0	Conv.	MF9	2.7
Eosinophiles count	0	Conv.	MF9	0.4
Basophiles count	0	Conv.	MF9	0.1
Platelets count	0	Conv.	MF9	249
White Blood Cells count	0	Conv.	MF9	8.3
Neutrophiles count	2	Conv.	MF9	7.5
Monocytes count	2	Conv.	MF9	0.5
Lymphocytes count	2	Conv.	MF9	1.7
Eosinophiles count	2	Conv.	MF9	0.3
Basophiles count	2	Conv.	MF9	0
Platelets count	2	Conv.	MF9	289
White Blood Cells count	2	Conv.	MF9	10.1
Neutrophiles count	4	Conv.	MF9	8.1
Monocytes count	4	Conv.	MF9	0.6
Lymphocytes count	4	Conv.	MF9	2.3
Eosinophiles count	4	Conv.	MF9	0.3
Basophiles count	4	Conv.	MF9	0.1
Platelets count	4	Conv.	MF9	288
White Blood Cells count	4	Conv.	MF9	11.5
Neutrophiles count	6	Conv.	MF9	4
Monocytes count	6	Conv.	MF9	0.4
Lymphocytes count	6	Conv.	MF9	3.3
Eosinophiles count	6	Conv.	MF9	0.5
Basophiles count	6	Conv.	MF9	0.1
Platelets count	6	Conv.	MF9	289
White Blood Cells count	6	Conv.	MF9	8.2
Neutrophiles count	9	Conv.	MF9	4.9
Monocytes count	9	Conv.	MF9	0.4
Lymphocytes count	9	Conv.	MF9	2.4
Eosinophiles count	9	Conv.	MF9	0.4
Basophiles count	9	Conv.	MF9	0
Platelets count	9	Conv.	MF9	255
White Blood Cells count	9	Conv.	MF9	8.1
Neutrophiles count	14	Conv.	MF9	4.3
Monocytes count	14	Conv.	MF9	0.3
Lymphocytes count	14	Conv.	MF9	2.7
Eosinophiles count	14	Conv.	MF9	0.5
Basophiles count	14	Conv.	MF9	0.1
Platelets count	14	Conv.	MF9	211
White Blood Cells count	14	Conv.	MF9	7.8
Neutrophiles count	20	Conv.	MF9	2.8
Monocytes count	20	Conv.	MF9	0.5
Lymphocytes count	20	Conv.	MF9	2.7
Eosinophiles count	20	Conv.	MF9	0.6
Basophiles count	20	Conv.	MF9	0
Platelets count	20	Conv.	MF9	242
White Blood Cells count	20	Conv.	MF9	6.5
Neutrophiles count	0	Conv.	MF10	3.7
Monocytes count	0	Conv.	MF10	0.3
Lymphocytes count	0	Conv.	MF10	5.3
Eosinophiles count	0	Conv.	MF10	1.2
Basophiles count	0	Conv.	MF10	0
Platelets count	0	Conv.	MF10	451
White Blood Cells count	0	Conv.	MF10	10.6
Neutrophiles count	2	Conv.	MF10	6.8
Monocytes count	2	Conv.	MF10	0.5
Lymphocytes count	2	Conv.	MF10	2.5
Eosinophiles count	2	Conv.	MF10	0.3
Basophiles count	2	Conv.	MF10	0.1
Platelets count	2	Conv.	MF10	353
White Blood Cells count	2	Conv.	MF10	10.1
Neutrophiles count	4	Conv.	MF10	12.2
Monocytes count	4	Conv.	MF10	0.8
Lymphocytes count	4	Conv.	MF10	3.5
Eosinophiles count	4	Conv.	MF10	0.6
Basophiles count	4	Conv.	MF10	0
Platelets count	4	Conv.	MF10	366
White Blood Cells count	4	Conv.	MF10	17.1
Neutrophiles count	6	Conv.	MF10	3.5
Monocytes count	6	Conv.	MF10	0.5
Lymphocytes count	6	Conv.	MF10	4.8
Eosinophiles count	6	Conv.	MF10	0.9
Basophiles count	6	Conv.	MF10	0
Platelets count	6	Conv.	MF10	424
White Blood Cells count	6	Conv.	MF10	9.8
Neutrophiles count	9	Conv.	MF10	5.7
Monocytes count	9	Conv.	MF10	0.4
Lymphocytes count	9	Conv.	MF10	3.9
Eosinophiles count	9	Conv.	MF10	1.2
Basophiles count	9	Conv.	MF10	0
Platelets count	9	Conv.	MF10	443
White Blood Cells count	9	Conv.	MF10	11.3
Neutrophiles count	14	Conv.	MF10	6
Monocytes count	14	Conv.	MF10	0.4
Lymphocytes count	14	Conv.	MF10	3.5
Eosinophiles count	14	Conv.	MF10	0.9
Basophiles count	14	Conv.	MF10	0.1
Platelets count	14	Conv.	MF10	389
White Blood Cells count	14	Conv.	MF10	10.9
Neutrophiles count	20	Conv.	MF10	4.5
Monocytes count	20	Conv.	MF10	0.2
Lymphocytes count	20	Conv.	MF10	3.6
Eosinophiles count	20	Conv.	MF10	0.9
Basophiles count	20	Conv.	MF10	0
Platelets count	20	Conv.	MF10	393
White Blood Cells count	20	Conv.	MF10	9.3
Neutrophiles count	0	Conv.	MF11	6.1
Monocytes count	0	Conv.	MF11	0.3
Lymphocytes count	0	Conv.	MF11	3.5
Eosinophiles count	0	Conv.	MF11	2.4
Basophiles count	0	Conv.	MF11	0
Platelets count	0	Conv.	MF11	295
White Blood Cells count	0	Conv.	MF11	12.3
Neutrophiles count	2	Conv.	MF11	8.7
Monocytes count	2	Conv.	MF11	0.4
Lymphocytes count	2	Conv.	MF11	1.7
Eosinophiles count	2	Conv.	MF11	1.1
Basophiles count	2	Conv.	MF11	0
Platelets count	2	Conv.	MF11	278
White Blood Cells count	2	Conv.	MF11	11.9
Neutrophiles count	4	Conv.	MF11	5.1
Monocytes count	4	Conv.	MF11	0.2
Lymphocytes count	4	Conv.	MF11	2.1
Eosinophiles count	4	Conv.	MF11	0.8
Basophiles count	4	Conv.	MF11	0.1
Platelets count	4	Conv.	MF11	269
White Blood Cells count	4	Conv.	MF11	8.3
Neutrophiles count	6	Conv.	MF11	4.2
Monocytes count	6	Conv.	MF11	0.2
Lymphocytes count	6	Conv.	MF11	3.5
Eosinophiles count	6	Conv.	MF11	0.8
Basophiles count	6	Conv.	MF11	0
Platelets count	6	Conv.	MF11	258
White Blood Cells count	6	Conv.	MF11	8.7
Neutrophiles count	9	Conv.	MF11	1.5
Monocytes count	9	Conv.	MF11	0.2
Lymphocytes count	9	Conv.	MF11	3.6
Eosinophiles count	9	Conv.	MF11	0.7
Basophiles count	9	Conv.	MF11	0
Platelets count	9	Conv.	MF11	223
White Blood Cells count	9	Conv.	MF11	6
Neutrophiles count	14	Conv.	MF11	1.4
Monocytes count	14	Conv.	MF11	0.2
Lymphocytes count	14	Conv.	MF11	3.4
Eosinophiles count	14	Conv.	MF11	0.9
Basophiles count	14	Conv.	MF11	0
Platelets count	14	Conv.	MF11	234
White Blood Cells count	14	Conv.	MF11	5.8
Neutrophiles count	20	Conv.	MF11	3.6
Monocytes count	20	Conv.	MF11	0.2
Lymphocytes count	20	Conv.	MF11	3.8
Eosinophiles count	20	Conv.	MF11	1.9
Basophiles count	20	Conv.	MF11	0
Platelets count	20	Conv.	MF11	224
White Blood Cells count	20	Conv.	MF11	9.5
Neutrophiles count	0	Conv.	MF12	16.4
Monocytes count	0	Conv.	MF12	0.9
Lymphocytes count	0	Conv.	MF12	1.7
Eosinophiles count	0	Conv.	MF12	0
Basophiles count	0	Conv.	MF12	0.1
Platelets count	0	Conv.	MF12	256
White Blood Cells count	0	Conv.	MF12	19
Neutrophiles count	2	Conv.	MF12	10.7
Monocytes count	2	Conv.	MF12	1.1
Lymphocytes count	2	Conv.	MF12	1.7
Eosinophiles count	2	Conv.	MF12	0.2
Basophiles count	2	Conv.	MF12	0
Platelets count	2	Conv.	MF12	226
White Blood Cells count	2	Conv.	MF12	13.7
Neutrophiles count	4	Conv.	MF12	10.8
Monocytes count	4	Conv.	MF12	1.6
Lymphocytes count	4	Conv.	MF12	2.8
Eosinophiles count	4	Conv.	MF12	0.2
Basophiles count	4	Conv.	MF12	0
Platelets count	4	Conv.	MF12	179
White Blood Cells count	4	Conv.	MF12	15.5
Neutrophiles count	6	Conv.	MF12	16.1
Monocytes count	6	Conv.	MF12	1.4
Lymphocytes count	6	Conv.	MF12	2.7
Eosinophiles count	6	Conv.	MF12	0.1
Basophiles count	6	Conv.	MF12	0.2
Platelets count	6	Conv.	MF12	266
White Blood Cells count	6	Conv.	MF12	20.5
Neutrophiles count	9	Conv.	MF12	7.9
Monocytes count	9	Conv.	MF12	0.6
Lymphocytes count	9	Conv.	MF12	2.9
Eosinophiles count	9	Conv.	MF12	0.1
Basophiles count	9	Conv.	MF12	0
Platelets count	9	Conv.	MF12	269
White Blood Cells count	9	Conv.	MF12	11.4
Neutrophiles count	14	Conv.	MF12	4.6
Monocytes count	14	Conv.	MF12	0.5
Lymphocytes count	14	Conv.	MF12	3.5
Eosinophiles count	14	Conv.	MF12	0.1
Basophiles count	14	Conv.	MF12	0.1
Platelets count	14	Conv.	MF12	259
White Blood Cells count	14	Conv.	MF12	8.9
Neutrophiles count	20	Conv.	MF12	10.5
Monocytes count	20	Conv.	MF12	0.7
Lymphocytes count	20	Conv.	MF12	3.2
Eosinophiles count	20	Conv.	MF12	0.1
Basophiles count	20	Conv.	MF12	0.1
Platelets count	20	Conv.	MF12	230
White Blood Cells count	20	Conv.	MF12	14.5
Neutrophiles count	0	αCD40.RBD	MF13	12.7
Monocytes count	0	αCD40.RBD	MF13	0.3
Lymphocytes count	0	αCD40.RBD	MF13	2.4
Eosinophiles count	0	αCD40.RBD	MF13	0.2
Basophiles count	0	αCD40.RBD	MF13	0
Platelets count	0	αCD40.RBD	MF13	343
White Blood Cells count	0	αCD40.RBD	MF13	15.7
Neutrophiles count	2	αCD40.RBD	MF13	7.9
Monocytes count	2	αCD40.RBD	MF13	0.5
Lymphocytes count	2	αCD40.RBD	MF13	2.4
Eosinophiles count	2	αCD40.RBD	MF13	0.2
Basophiles count	2	αCD40.RBD	MF13	0
Platelets count	2	αCD40.RBD	MF13	329
White Blood Cells count	2	αCD40.RBD	MF13	11
Neutrophiles count	4	αCD40.RBD	MF13	6.5
Monocytes count	4	αCD40.RBD	MF13	0.3
Lymphocytes count	4	αCD40.RBD	MF13	2.5
Eosinophiles count	4	αCD40.RBD	MF13	0.2
Basophiles count	4	αCD40.RBD	MF13	0
Platelets count	4	αCD40.RBD	MF13	235
White Blood Cells count	4	αCD40.RBD	MF13	9.5
Neutrophiles count	6	αCD40.RBD	MF13	9
Monocytes count	6	αCD40.RBD	MF13	0.4
Lymphocytes count	6	αCD40.RBD	MF13	3
Eosinophiles count	6	αCD40.RBD	MF13	0.2
Basophiles count	6	αCD40.RBD	MF13	0.1
Platelets count	6	αCD40.RBD	MF13	363
White Blood Cells count	6	αCD40.RBD	MF13	12.7
Neutrophiles count	9	αCD40.RBD	MF13	9
Monocytes count	9	αCD40.RBD	MF13	0.3
Lymphocytes count	9	αCD40.RBD	MF13	2.9
Eosinophiles count	9	αCD40.RBD	MF13	0.2
Basophiles count	9	αCD40.RBD	MF13	0
Platelets count	9	αCD40.RBD	MF13	304
White Blood Cells count	9	αCD40.RBD	MF13	12.5
Neutrophiles count	14	αCD40.RBD	MF13	6.5
Monocytes count	14	αCD40.RBD	MF13	0.2
Lymphocytes count	14	αCD40.RBD	MF13	2.9
Eosinophiles count	14	αCD40.RBD	MF13	0.3
Basophiles count	14	αCD40.RBD	MF13	0.1
Platelets count	14	αCD40.RBD	MF13	293
White Blood Cells count	14	αCD40.RBD	MF13	10
Neutrophiles count	20	αCD40.RBD	MF13	3.4
Monocytes count	20	αCD40.RBD	MF13	0.1
Lymphocytes count	20	αCD40.RBD	MF13	2.9
Eosinophiles count	20	αCD40.RBD	MF13	0.3
Basophiles count	20	αCD40.RBD	MF13	0
Platelets count	20	αCD40.RBD	MF13	265
White Blood Cells count	20	αCD40.RBD	MF13	6.8
Neutrophiles count	0	αCD40.RBD	MF14	11.6
Monocytes count	0	αCD40.RBD	MF14	0.3
Lymphocytes count	0	αCD40.RBD	MF14	1.4
Eosinophiles count	0	αCD40.RBD	MF14	0.3
Basophiles count	0	αCD40.RBD	MF14	0.1
Platelets count	0	αCD40.RBD	MF14	321
White Blood Cells count	0	αCD40.RBD	MF14	13.5
Neutrophiles count	2	αCD40.RBD	MF14	4.9
Monocytes count	2	αCD40.RBD	MF14	0.2
Lymphocytes count	2	αCD40.RBD	MF14	1.8
Eosinophiles count	2	αCD40.RBD	MF14	0.4
Basophiles count	2	αCD40.RBD	MF14	0
Platelets count	2	αCD40.RBD	MF14	283
White Blood Cells count	2	αCD40.RBD	MF14	7.4
Neutrophiles count	4	αCD40.RBD	MF14	3
Monocytes count	4	αCD40.RBD	MF14	0.2
Lymphocytes count	4	αCD40.RBD	MF14	2.7
Eosinophiles count	4	αCD40.RBD	MF14	0.7
Basophiles count	4	αCD40.RBD	MF14	0
Platelets count	4	αCD40.RBD	MF14	295
White Blood Cells count	4	αCD40.RBD	MF14	6.6
Neutrophiles count	6	αCD40.RBD	MF14	7.2
Monocytes count	6	αCD40.RBD	MF14	0.3
Lymphocytes count	6	αCD40.RBD	MF14	2.6
Eosinophiles count	6	αCD40.RBD	MF14	0.5
Basophiles count	6	αCD40.RBD	MF14	0.1
Platelets count	6	αCD40.RBD	MF14	350
White Blood Cells count	6	αCD40.RBD	MF14	10.6
Neutrophiles count	9	αCD40.RBD	MF14	7.7
Monocytes count	9	αCD40.RBD	MF14	0.2
Lymphocytes count	9	αCD40.RBD	MF14	1.9
Eosinophiles count	9	αCD40.RBD	MF14	0.5
Basophiles count	9	αCD40.RBD	MF14	0.1
Platelets count	9	αCD40.RBD	MF14	351
White Blood Cells count	9	αCD40.RBD	MF14	10.4
Neutrophiles count	14	αCD40.RBD	MF14	12.5
Monocytes count	14	αCD40.RBD	MF14	0.4
Lymphocytes count	14	αCD40.RBD	MF14	2.2
Eosinophiles count	14	αCD40.RBD	MF14	0.6
Basophiles count	14	αCD40.RBD	MF14	0
Platelets count	14	αCD40.RBD	MF14	303
White Blood Cells count	14	αCD40.RBD	MF14	15.7
Neutrophiles count	20	αCD40.RBD	MF14	6.1
Monocytes count	20	αCD40.RBD	MF14	0.3
Lymphocytes count	20	αCD40.RBD	MF14	2.7
Eosinophiles count	20	αCD40.RBD	MF14	0.8
Basophiles count	20	αCD40.RBD	MF14	0.1
Platelets count	20	αCD40.RBD	MF14	232
White Blood Cells count	20	αCD40.RBD	MF14	10.1
Neutrophiles count	0	αCD40.RBD	MF15	3.2
Monocytes count	0	αCD40.RBD	MF15	0.2
Lymphocytes count	0	αCD40.RBD	MF15	4
Eosinophiles count	0	αCD40.RBD	MF15	0.2
Basophiles count	0	αCD40.RBD	MF15	0
Platelets count	0	αCD40.RBD	MF15	315
White Blood Cells count	0	αCD40.RBD	MF15	7.7
Neutrophiles count	2	αCD40.RBD	MF15	3.8
Monocytes count	2	αCD40.RBD	MF15	0.3
Lymphocytes count	2	αCD40.RBD	MF15	2.4
Eosinophiles count	2	αCD40.RBD	MF15	0
Basophiles count	2	αCD40.RBD	MF15	0.1
Platelets count	2	αCD40.RBD	MF15	292
White Blood Cells count	2	αCD40.RBD	MF15	6.7
Neutrophiles count	4	αCD40.RBD	MF15	4.7
Monocytes count	4	αCD40.RBD	MF15	0.5
Lymphocytes count	4	αCD40.RBD	MF15	2.7
Eosinophiles count	4	αCD40.RBD	MF15	0.1
Basophiles count	4	αCD40.RBD	MF15	0.1
Platelets count	4	αCD40.RBD	MF15	277
White Blood Cells count	4	αCD40.RBD	MF15	7.9
Neutrophiles count	6	αCD40.RBD	MF15	1.9
Monocytes count	6	αCD40.RBD	MF15	0.3
Lymphocytes count	6	αCD40.RBD	MF15	3.6
Eosinophiles count	6	αCD40.RBD	MF15	0.2
Basophiles count	6	αCD40.RBD	MF15	0
Platelets count	6	αCD40.RBD	MF15	348
White Blood Cells count	6	αCD40.RBD	MF15	6
Neutrophiles count	9	αCD40.RBD	MF15	5
Monocytes count	9	αCD40.RBD	MF15	0.2
Lymphocytes count	9	αCD40.RBD	MF15	2.8
Eosinophiles count	9	αCD40.RBD	MF15	0.1
Basophiles count	9	αCD40.RBD	MF15	0.1
Platelets count	9	αCD40.RBD	MF15	314
White Blood Cells count	9	αCD40.RBD	MF15	8.1
Neutrophiles count	14	αCD40.RBD	MF15	2.5
Monocytes count	14	αCD40.RBD	MF15	0.2
Lymphocytes count	14	αCD40.RBD	MF15	2.9
Eosinophiles count	14	αCD40.RBD	MF15	0.1
Basophiles count	14	αCD40.RBD	MF15	0.1
Platelets count	14	αCD40.RBD	MF15	333
White Blood Cells count	14	αCD40.RBD	MF15	5.7
Neutrophiles count	20	αCD40.RBD	MF15	5
Monocytes count	20	αCD40.RBD	MF15	0.2
Lymphocytes count	20	αCD40.RBD	MF15	3.2
Eosinophiles count	20	αCD40.RBD	MF15	0.1
Basophiles count	20	αCD40.RBD	MF15	0
Platelets count	20	αCD40.RBD	MF15	321
White Blood Cells count	20	αCD40.RBD	MF15	8.6
Neutrophiles count	0	αCD40.RBD	MF16	12.8
Monocytes count	0	αCD40.RBD	MF16	0.4
Lymphocytes count	0	αCD40.RBD	MF16	2.2
Eosinophiles count	0	αCD40.RBD	MF16	0
Basophiles count	0	αCD40.RBD	MF16	0.1
Platelets count	0	αCD40.RBD	MF16	342
White Blood Cells count	0	αCD40.RBD	MF16	15.4
Neutrophiles count	2	αCD40.RBD	MF16	10.5
Monocytes count	2	αCD40.RBD	MF16	0.6
Lymphocytes count	2	αCD40.RBD	MF16	2.4
Eosinophiles count	2	αCD40.RBD	MF16	0.2
Basophiles count	2	αCD40.RBD	MF16	0.1
Platelets count	2	αCD40.RBD	MF16	289
White Blood Cells count	2	αCD40.RBD	MF16	13.7
Neutrophiles count	4	αCD40.RBD	MF16	5.1
Monocytes count	4	αCD40.RBD	MF16	0.3
Lymphocytes count	4	αCD40.RBD	MF16	2.4
Eosinophiles count	4	αCD40.RBD	MF16	0.1
Basophiles count	4	αCD40.RBD	MF16	0.2
Platelets count	4	αCD40.RBD	MF16	290
White Blood Cells count	4	αCD40.RBD	MF16	8.1
Neutrophiles count	6	αCD40.RBD	MF16	9.7
Monocytes count	6	αCD40.RBD	MF16	0
Lymphocytes count	6	αCD40.RBD	MF16	2.5
Eosinophiles count	6	αCD40.RBD	MF16	0.1
Basophiles count	6	αCD40.RBD	MF16	0
Platelets count	6	αCD40.RBD	MF16	312
White Blood Cells count	6	αCD40.RBD	MF16	12.4
Neutrophiles count	9	αCD40.RBD	MF16	10.5
Monocytes count	9	αCD40.RBD	MF16	0.3
Lymphocytes count	9	αCD40.RBD	MF16	2
Eosinophiles count	9	αCD40.RBD	MF16	0
Basophiles count	9	αCD40.RBD	MF16	0
Platelets count	9	αCD40.RBD	MF16	288
White Blood Cells count	9	αCD40.RBD	MF16	12.8
Neutrophiles count	14	αCD40.RBD	MF16	8.9
Monocytes count	14	αCD40.RBD	MF16	0.4
Lymphocytes count	14	αCD40.RBD	MF16	2.4
Eosinophiles count	14	αCD40.RBD	MF16	0
Basophiles count	14	αCD40.RBD	MF16	0
Platelets count	14	αCD40.RBD	MF16	277
White Blood Cells count	14	αCD40.RBD	MF16	11.7
Neutrophiles count	20	αCD40.RBD	MF16	12.7
Monocytes count	20	αCD40.RBD	MF16	0.4
Lymphocytes count	20	αCD40.RBD	MF16	1.9
Eosinophiles count	20	αCD40.RBD	MF16	0
Basophiles count	20	αCD40.RBD	MF16	0
Platelets count	20	αCD40.RBD	MF16	219
White Blood Cells count	20	αCD40.RBD	MF16	15.1
Neutrophiles count	0	αCD40.RBD	MF17	10.4
Monocytes count	0	αCD40.RBD	MF17	0.3
Lymphocytes count	0	αCD40.RBD	MF17	2.2
Eosinophiles count	0	αCD40.RBD	MF17	0.2
Basophiles count	0	αCD40.RBD	MF17	0.1
Platelets count	0	αCD40.RBD	MF17	294
White Blood Cells count	0	αCD40.RBD	MF17	13.1
Neutrophiles count	2	αCD40.RBD	MF17	8
Monocytes count	2	αCD40.RBD	MF17	0.7
Lymphocytes count	2	αCD40.RBD	MF17	2.3
Eosinophiles count	2	αCD40.RBD	MF17	0.2
Basophiles count	2	αCD40.RBD	MF17	0.1
Platelets count	2	αCD40.RBD	MF17	291
White Blood Cells count	2	αCD40.RBD	MF17	11.2
Neutrophiles count	4	αCD40.RBD	MF17	7.9
Monocytes count	4	αCD40.RBD	MF17	0.4
Lymphocytes count	4	αCD40.RBD	MF17	2
Eosinophiles count	4	αCD40.RBD	MF17	0.2
Basophiles count	4	αCD40.RBD	MF17	0
Platelets count	4	αCD40.RBD	MF17	209
White Blood Cells count	4	αCD40.RBD	MF17	10.5
Neutrophiles count	6	αCD40.RBD	MF17	3.7
Monocytes count	6	αCD40.RBD	MF17	0.3
Lymphocytes count	6	αCD40.RBD	MF17	3.4
Eosinophiles count	6	αCD40.RBD	MF17	0.2
Basophiles count	6	αCD40.RBD	MF17	0
Platelets count	6	αCD40.RBD	MF17	256
White Blood Cells count	6	αCD40.RBD	MF17	7.6
Neutrophiles count	9	αCD40.RBD	MF17	6.6
Monocytes count	9	αCD40.RBD	MF17	0.4
Lymphocytes count	9	αCD40.RBD	MF17	2.4
Eosinophiles count	9	αCD40.RBD	MF17	0.2
Basophiles count	9	αCD40.RBD	MF17	0.1
Platelets count	9	αCD40.RBD	MF17	287
White Blood Cells count	9	αCD40.RBD	MF17	9.6
Neutrophiles count	14	αCD40.RBD	MF17	5
Monocytes count	14	αCD40.RBD	MF17	0.3
Lymphocytes count	14	αCD40.RBD	MF17	2.9
Eosinophiles count	14	αCD40.RBD	MF17	0.3
Basophiles count	14	αCD40.RBD	MF17	0
Platelets count	14	αCD40.RBD	MF17	276
White Blood Cells count	14	αCD40.RBD	MF17	8.5
Neutrophiles count	20	αCD40.RBD	MF17	2.7
Monocytes count	20	αCD40.RBD	MF17	0.3
Lymphocytes count	20	αCD40.RBD	MF17	2.5
Eosinophiles count	20	αCD40.RBD	MF17	0.3
Basophiles count	20	αCD40.RBD	MF17	0
Platelets count	20	αCD40.RBD	MF17	249
White Blood Cells count	20	αCD40.RBD	MF17	5.8
Neutrophiles count	0	αCD40.RBD	MF18	9.9
Monocytes count	0	αCD40.RBD	MF18	0.5
Lymphocytes count	0	αCD40.RBD	MF18	2.5
Eosinophiles count	0	αCD40.RBD	MF18	0
Basophiles count	0	αCD40.RBD	MF18	0.1
Platelets count	0	αCD40.RBD	MF18	301
White Blood Cells count	0	αCD40.RBD	MF18	13.1
Neutrophiles count	2	αCD40.RBD	MF18	7.2
Monocytes count	2	αCD40.RBD	MF18	0.2
Lymphocytes count	2	αCD40.RBD	MF18	1.6
Eosinophiles count	2	αCD40.RBD	MF18	0
Basophiles count	2	αCD40.RBD	MF18	0.2
Platelets count	2	αCD40.RBD	MF18	221
White Blood Cells count	2	αCD40.RBD	MF18	9.3
Neutrophiles count	4	αCD40.RBD	MF18	7.9
Monocytes count	4	αCD40.RBD	MF18	0.5
Lymphocytes count	4	αCD40.RBD	MF18	2.3
Eosinophiles count	4	αCD40.RBD	MF18	0
Basophiles count	4	αCD40.RBD	MF18	0.1
Platelets count	4	αCD40.RBD	MF18	204
White Blood Cells count	4	αCD40.RBD	MF18	10.9
Neutrophiles count	6	αCD40.RBD	MF18	2.8
Monocytes count	6	αCD40.RBD	MF18	0.3
Lymphocytes count	6	αCD40.RBD	MF18	3.1
Eosinophiles count	6	αCD40.RBD	MF18	0.1
Basophiles count	6	αCD40.RBD	MF18	0.1
Platelets count	6	αCD40.RBD	MF18	246
White Blood Cells count	6	αCD40.RBD	MF18	6.4
Neutrophiles count	9	αCD40.RBD	MF18	5.2
Monocytes count	9	αCD40.RBD	MF18	0.2
Lymphocytes count	9	αCD40.RBD	MF18	1.9
Eosinophiles count	9	αCD40.RBD	MF18	0
Basophiles count	9	αCD40.RBD	MF18	0.1
Platelets count	9	αCD40.RBD	MF18	228
White Blood Cells count	9	αCD40.RBD	MF18	7.5
Neutrophiles count	14	αCD40.RBD	MF18	3.9
Monocytes count	14	αCD40.RBD	MF18	0.2
Lymphocytes count	14	αCD40.RBD	MF18	1.7
Eosinophiles count	14	αCD40.RBD	MF18	0
Basophiles count	14	αCD40.RBD	MF18	0
Platelets count	14	αCD40.RBD	MF18	266
White Blood Cells count	14	αCD40.RBD	MF18	6
Neutrophiles count	20	αCD40.RBD	MF18	2.1
Monocytes count	20	αCD40.RBD	MF18	0.2
Lymphocytes count	20	αCD40.RBD	MF18	1.7
Eosinophiles count	20	αCD40.RBD	MF18	0
Basophiles count	20	αCD40.RBD	MF18	0.1
Platelets count	20	αCD40.RBD	MF18	239
White Blood Cells count	20	αCD40.RBD	MF18	4

[truncated: 1 more sheets: Sup Fig 7]
